# Supplementary material for: Maternal Undernutrition Affects Fetal Thymus DNA Methylation, Gene Expression, and, Thereby, Metabolism and Immunopoiesis in Wagyu (Japanese Black) Cattle
Source: Int J Mol Sci. 2024 Aug 26;25(17):9242. doi: 10.3390/ijms25179242 (PMC11395129; doi:10.3390/ijms25179242)
Supplement: Supplementary file 1 [file ijms-25-09242-s001.zip]

Archive with 1 entries (1 files):
- ijms-3158490-supplementary.xlsx
