# Supplementary material for: Maternal Undernutrition Affects Fetal Thymus DNA Methylation, Gene Expression, and, Thereby, Metabolism and Immunopoiesis in Wagyu (Japanese Black) Cattle
Source: Int J Mol Sci. 2024 Aug 26;25(17):9242. doi: 10.3390/ijms25179242 (PMC11395129; doi:10.3390/ijms25179242)
Supplement: Supplementary file 1 [file ijms-25-09242-s001.zip › ijms-3158490-supplementary.xlsx]

## Sheet: S1
Table S1. DNA methylation mapping efficiency for the low- and high-nutrition groups
Sample	Total reads	Trimmed Reads	Mapped reads	Mapping rate (%)
LN187	601244050	600376764	327934280	54.6
LN663	621172290	620552580	340998054	54.95
LN795	609158064	608472000	325000478	53.4
HN4615	604944926	604323810	323766500	53.6
HN678	660953290	660117480	379730304	57.5
HN796	603299248	602351394	351257702	58.3
LN	6.10525e+08	609800448	3.31311e+08	54.3
HN	6.23066e+08	622264228	3.51585e+08	56.5

## Sheet: S2
Table S2. Top significant pathways out of the top 20, after excluding common KEGG pathways (q < 0.001), related to hypo-and hypermethylated genes
Methylated Genes	Pathway	q-value	nGenes	Pathway.Genes	Fold. Enrichment	URL	Genes
Hypo
	Path:bta04020 Calcium signaling pathway	2.29151e-10	75	233	2.3117	http://www.genome.jp/kegg-bin/show_pathway?bta04020	CALM2 GRM5 DRD1 NGF ADCY1 ADCY7 CXCR4 EDNRA EDNRB FGFR1 PDE1A PLCB4 PRKCA PTGFR ADRA1A CAMK2G PPP3R1 PRKACA PRKCB PTGER3 CACNA1B CACNA1H AVPR1B ASPH PLCB1 ITPR1 FGF8 FGF10 CD38 SLC8A1 TACR3 FGFR2 TACR1 KDR HTR2A CACNA1D CACNA1C ERBB2 CCKAR PLCB2 ADCY2 PHKB PHKG2 RET CAMK1 HRH2 ERBB4 CAMK2B ADCY9 PDGFD PDE1C DRD5 MYLK3 PDGFRB NTSR1 FGF18 STIM1 ADCY8 NOS1 RYR2 AVPR1A HTR7 BDKRB2 FGF20 NTRK3 ADRA1D …
	Path:bta04724 Glutamatergic synapse	9.95733e-10	44	109	2.89902	http://www.genome.jp/kegg-bin/show_pathway?bta04724	GNG4 GRIN3A GRM5 GNG5P2 ADCY1 ADCY7 GNAI1 GNAO1 GNGT1 PLCB4 PRKCA PPP3R1 PRKACA PRKCB SLC1A3 GRK2 PLCB1 ITPR1 SLC38A3 CACNA1D CACNA1C ADCY5 PLCB2 ADCY2 SHANK3 SHANK1 ADCY9 KCNJ3 PLA2G4E DLGAP1 GRIA1 GRIA4 MAPK3 GRIK3 GRIK1 ADCY8 GRM7 GRIN2B GRM8 GRM1 GRIA2 GRIK2 GNG7 SHANK2
	Path:bta05032 Morphine addiction	9.95733e-10	39	89	3.14702	http://www.genome.jp/kegg-bin/show_pathway?bta05032	GNG4 SLC32A1 GNG5P2 PDE8B DRD1 ADCY1 ADCY7 ARRB1 GNAI1 GNAO1 GNGT1 GRK5 OPRM1 PDE1A PDE2A PRKCA ADORA1 GABRA2 GABRB1 PRKACA PRKCB CACNA1B GRK2 ADCY5 PDE8A ADCY2 GABRR3 GRK6 PDE11A ADCY9 KCNJ3 PDE1C GABRB3 ADCY8 PDE3A PDE4D GABRB2 GABRG1 GNG7
	Path:bta04713 Circadian entrainment	3.89435e-09	38	90	3.03226	http://www.genome.jp/kegg-bin/show_pathway?bta04713	CALM2 GNG5P2 FOS ADCY1 ADCY7 CREB1 GNAI1 GNAO1 GNGT1 PLCB4 PRKCA PRKG1 CAMK2G PRKACA PRKCB CACNA1H PLCB1 ITPR1 CACNA1D CACNA1C ADCY5 PLCB2 ADCY2 CAMK2B ADCY9 KCNJ3 MTNR1B GRIA1 GRIA4 MAPK3 ADCY8 NOS1 RYR2 GRIN2B GUCY1A2 GRIA2 GNG7
	Path:bta04080 Neuroactive ligand-receptor interaction	5.13426e-08	93	357	1.87085	http://www.genome.jp/kegg-bin/show_pathway?bta04080	GRIN3A GRM5 GRID1 NPS GAL GCG GHR PRL DRD1 LPAR1 EDN1 FSHB FSHR NPBWR2 MC4R PDYN POMC PRLR NPVF TAC1 TSHR EDNRA EDNRB GLRA1 OPRM1 PTGFR ADORA1 ADRA1A ADRA2A CHRNB1 CHRNB4 GABRA2 GABRB1 PTGER3 AVPR1B HTR1B EDN2 TACR3 TACR1 HTR2A C5AR1 GPR35 CCKAR NMUR2 PTH1R PRLHR EDN3 GHSR CHRNB2 GABRR3 PTGIR HRH2 PTH2R DRD5 F2RL1 NTSR1 MTNR1B GABRB3 HCRTR2 GRIA1 QRFPR GRIA4 NPFFR2 GRIK3 GRIK1 GRM7 GRID2 CHRNA4 G…
	Path:bta04270 Vascular smooth muscle contraction	2.27093e-07	46	137	2.41136	http://www.genome.jp/kegg-bin/show_pathway?bta04270	EDN1 ADCY1 ADCY7 EDNRA PLCB4 PRKCA PRKG1 ADRA1A PRKACA PRKCB PLA2G1B KCNMA1 AVPR1B PLCB1 ITPR1 EDN2 CACNA1D CACNA1C PLA2G2C ADCY5 PRKCQ PRKCE NPPB PLCB2 ADCY2 ARHGEF11 EDN3 MYH14 ACTA2 PRKCH PTGIR KCNU1 ADCY9 PLA2G4E MYLK3 MYH11 MAPK3 KCNMB2 ADCY8 AVPR1A PPP1R12A PPP1CB ADRA1D GUCY1A2 CALCA
	Path:bta05200 Pathways in cancer	4.48163e-07	119	515	1.65945	http://www.genome.jp/kegg-bin/show_pathway?bta05200	SOS2 CASP9 PMAIP1 CALM2 LAMA3 WNT7B GNG5P2 FOS IL3 IL6 IL7 KIT LPAR1 EDN1 IFNG ADCY1 ADCY7 CXCR4 EDNRA EDNRB FGFR1 GNAI1 GNGT1 GSTA2 IGF1R IL12B IL2RA PLCB4 PRKCA PTGS2 CAMK2G PRKACA PRKCB PTGER3 TXNRD2 CDH1 EPAS1 MMP2 PIK3R3 PLCB1 FGF8 FGF10 HDAC1 FGFR2 MITF CUL1 ESR1 WNT6 RALB GADD45A ERBB2 ADCY5 TRAF5 MGST3 BCL2L11 ITGA3 STAT3 COL4A2 PLCB2 GLI2 BID ADCY2 MYC ARHGEF11 AXIN2 FLT3 NOTCH2 RET PIK3…
	Path:bta04514 Cell adhesion molecules	1.60147e-06	49	160	2.19939	http://www.genome.jp/kegg-bin/show_pathway?bta04514	LRRC4C CD28 CD8A CDH3 SELL ALCAM CNTN1 ITGAL ITGB2 NCAM1 NRXN1 GLYCAM1 BOLA-DMB BOLA-DOB CDH1 ITGA4 ITGAM CLDN4 ICOS ICOSLG CD276 BOLA-NC1 CLDN18 NFASC CLDN19 JAM3 ITGB7 CLDN23 BOLA-DOA LRRC4 CDH4 SLITRK3 NLGN1 PTPRD NRCAM ITGA6 NCAM2 ITGB8 PTPRS NRXN3 ESAM NEGR1 SLITRK6 SLITRK5 CD58 CLDN14 NTNG1
	Path:bta04750 Inflammatory mediator regulation of TRP channels	2.23114e-06	36	103	2.5101	http://www.genome.jp/kegg-bin/show_pathway?bta04750	ASIC4 NGF ADCY1 ADCY7 PLCB4 PRKCA CAMK2G PRKACA PRKCB PIK3R3 MAP2K6 PLCB1 ITPR1 HTR2A ADCY5 PRKCQ PRKCE PLCB2 ADCY2 IL1R1 PIK3CB PRKCH CAMK2B ADCY9 PLA2G4E F2RL1 ADCY8 CYP2C18 MAPK10 PPP1CB BDKRB2 TRPM8 CYP2C87 ASIC2 ALOX12E
	Path:bta04024 cAMP signaling pathway	2.65026e-06	61	222	1.97334	http://www.genome.jp/kegg-bin/show_pathway?bta04024	GRIN3A CALM2 FOS GCG DRD1 EDN1 FSHB FSHR POMC TSHR ADCY1 ADCY7 CNGA3 CREB1 EDNRA GNAI1 RAP1A ADORA1 CAMK2G PRKACA PTGER3 PPP1R1B PIK3R3 SLC9A1 HTR1B EDN2 CACNA1D CACNA1C ADCY5 ADCY2 EDN3 ACOX1 GHSR PIK3CB PTCH1 CAMK2B ADCY9 DRD5 GRIA1 GRIA4 MAPK3 ATP1B3 PAK1 ADCY8 RAPGEF3 PDE3A RAPGEF4 RYR2 MAPK10 GRIN2B PPP1R12A HCAR1 PPP1CB PDE4D ATP2B2 GRIA2 BDNF GLI3 HCN4
	Path:bta04725 Cholinergic synapse	3.7462e-06	37	110	2.41565	http://www.genome.jp/kegg-bin/show_pathway?bta04725	KCNJ4 GNG5P2 FOS ADCY1 ADCY7 CREB1 GNAI1 GNAO1 GNGT1 PLCB4 PRKCA CAMK2G CHRNB4 PRKACA PRKCB CACNA1B PIK3R3 PLCB1 ITPR1 CACNA1D CACNA1C ADCY5 PLCB2 ADCY2 SLC5A7 CHRNB2 PIK3CB CHAT JAK2 CAMK2B ADCY9 KCNJ3 MAPK3 ADCY8 CHRNA4 KCNQ5 GNG7
	Path:bta04015 Rap1 signaling pathway	4.48454e-06	57	206	1.98716	http://www.genome.jp/kegg-bin/show_pathway?bta04015	RAPGEF2 CALM2 KIT CSF1 LPAR1 NGF ADCY1 ADCY7 FGFR1 GNAI1 GNAO1 IGF1R ITGAL ITGB2 PLCB4 PRKCA RAP1A ANGPT1 PRKCB CDH1 PIK3R3 MAP2K6 PLCB1 FGF8 FGF10 FGFR2 ITGAM KDR INSR RALB ADCY5 EVL PLCB2 ADCY2 PIK3CB RAPGEF5 RAPGEF1 RASGRP3 ADCY9 PDGFD PDGFRB TLN2 MAPK3 PRKD1 FGF18 ADCY8 FYB1 RAPGEF3 RAPGEF4 GRIN2B FGF20 FGF6 EFNA3 EFNA5 MAGI1
	Path:bta04911 Insulin secretion	8.25649e-06	30	83	2.59578	http://www.genome.jp/kegg-bin/show_pathway?bta04911	GCG ADCY1 ADCY7 CREB1 PLCB4 PRKCA CAMK2G PRKACA PRKCB SLC2A2 KCNMA1 PLCB1 CACNA1D CACNA1C ADCY5 CCKAR PLCB2 ADCY2 PCLO KCNU1 CAMK2B ADCY9 ATP1B3 KCNMB2 ADCY8 RIMS2 RAPGEF4 RYR2 SNAP25 CCK
	Path:bta04728 Dopaminergic synapse	8.68188e-06	40	128	2.24427	http://www.genome.jp/kegg-bin/show_pathway?bta04728	GNG4 CALM2 GNG5P2 DDC FOS DRD1 ARRB1 CREB1 GNAI1 GNAO1 GNGT1 PLCB4 PRKCA CAMK2G PRKACA PRKCB CACNA1B PPP1R1B PLCB1 ITPR1 CACNA1D CACNA1C ADCY5 PLCB2 PPP2R2B CAMK2B KCNJ3 DRD5 SCN1A GRIA1 GRIA4 PPP2R1A MAPK10 GRIN2B PPP1CB GRIA2 GNG7 PPP2R2C PPP2R3A SLC6A3
	Path:bta05031 Amphetamine addiction	1.2484e-05	25	64	2.80534	http://www.genome.jp/kegg-bin/show_pathway?bta05031	CALM2 DDC FOS DRD1 PDYN CREB1 PRKCA CAMK2G PPP3R1 PRKACA PRKCB PPP1R1B HDAC1 CACNA1D CACNA1C ADCY5 ARC CAMK2B GRIA1 GRIA4 GRIN2B PPP1CB GRIA2 SLC6A3 STX1A
	Path:bta04022 cGMP-PKG signaling pathway	3.22579e-05	46	164	2.01437	http://www.genome.jp/kegg-bin/show_pathway?bta04022	CALM2 ADCY1 ADCY7 CREB1 EDNRA EDNRB GNAI1 PDE2A PLCB4 PRKG1 ADORA1 ADRA1A ADRA2A PPP3R1 KCNMA1 PLCB1 ITPR1 SLC8A1 TRPC6 CACNA1D CACNA1C INSR ADCY5 PRKCE GTF2IRD1 NPPB PLCB2 ADCY2 MEF2C KCNU1 ADCY9 MYLK3 MAPK3 ATP1B3 KCNMB2 ADCY8 PDE3A PPP1R12A PPP1CB BDKRB2 ADRA1D SLC8A3 GUCY1A2 ATP2B2 TMIGD3
	Path:bta04726 Serotonergic synapse	3.22579e-05	36	116	2.22879	http://www.genome.jp/kegg-bin/show_pathway?bta04726	TPH2 CYP4X1 GNG5P2 APP DDC GNAI1 GNAO1 GNGT1 PLCB4 PRKCA PTGS2 CYP2D14 GABRB1 PRKACA PRKCB CACNA1B PLCB1 ITPR1 HTR1B HTR2A CACNA1D CACNA1C ADCY5 PLCB2 KCNJ3 PLA2G4E GABRB3 MAPK3 CYP2C18 RAPGEF3 HTR7 KCND2 GABRB2 CYP2C87 GNG7
	Path:bta04723 Retrograde endocannabinoid signaling	5.92663e-05	42	148	2.03804	http://www.genome.jp/kegg-bin/show_pathway?bta04723	GNG4 SLC32A1 GRM5 GNG5P2 ADCY1 ADCY7 GNAI1 GNAO1 GNGT1 PLCB4 PRKCA PTGS2 GABRA2 GABRB1 PRKACA PRKCB CACNA1B PLCB1 ITPR1 NDUFB7 CACNA1D CACNA1C MGLL ADCY5 PLCB2 ADCY2 GABRR3 ADCY9 KCNJ3 GABRB3 GRIA1 GRIA4 MAPK3 RIMS1 ADCY8 MAPK10 GRM1 GABRB2 NAPEPLD GRIA2 GABRG1 GNG7
	Path:bta04727 GABAergic synapse	5.92663e-05	29	87	2.39389	http://www.genome.jp/kegg-bin/show_pathway?bta04727	SLC32A1 GNG5P2 ADCY1 ADCY7 GNAI1 GNAO1 GNGT1 PRKCA GABRA2 GABRB1 PRKACA PRKCB CACNA1B SLC38A3 SLC6A1 CACNA1D CACNA1C ADCY5 ADCY2 GABRR3 ADCY9 GABRB3 ADCY8 GPHN PLCL1 GABRB2 GABRG1 SLC6A11 GNG7
	Path:bta04261 Adrenergic signaling in cardiomyocytes	6.38869e-05	41	144	2.04478	http://www.genome.jp/kegg-bin/show_pathway?bta04261	CALM2 ADCY1 ADCY7 CREB1 GNAI1 PLCB4 PRKCA ADRA1A CACNB4 CAMK2G PRKACA CACNA2D1 PLCB1 SLC9A1 SLC8A1 CACNA1D CACNA1C ADCY5 SCN7A PLCB2 PPP2R2B ADCY2 CACNA2D3 CAMK2B ADCY9 MAPK3 ATP1B3 ACTC1 ADCY8 TPM4 PPP2R1A RAPGEF3 RAPGEF4 RYR2 SCN4B PPP1CB ADRA1D SLC8A3 ATP2B2 PPP2R2C PPP2R3A
	Path:bta04720 Long-term potentiation	7.09e-05	23	62	2.66417	http://www.genome.jp/kegg-bin/show_pathway?bta04720	GRM5 ADCY1 PLCB4 PRKCA RAP1A CAMK2G PPP3R1 PRKACA PRKCB PLCB1 ITPR1 CACNA1C PLCB2 RPS6KA2 CAMK2B GRIA1 MAPK3 ADCY8 RAPGEF3 GRIN2B PPP1CB GRM1 GRIA2
	Path:bta04360 Axon guidance	9.77e-05	47	177	1.907	http://www.genome.jp/kegg-bin/show_pathway?bta04360	EPHA6 EPHA5 LRRC4C CXCR4 GNAI1 PRKCA CAMK2G PPP3R1 PIK3R3 TRPC3 PLXNA4 BMPR1B TRPC6 PLXNA2 SEMA5A BOC SSH2 SEMA3C SRGAP3 PAK5 PIK3CB SRGAP2 UNC5D PTCH1 CAMK2B LRRC4 NCK2 RGS3 PLXNA1 MAPK3 PAK1 DPYSL2 SLIT2 ROBO2 EPHB2 SEMA3E ROBO1 EPHA3 NRP1 SRGAP1 BMP7 EFNA3 CXCL12 EFNA5 ABLIM2 SEMA4D NTNG1
	Path:bta04924 Renin secretion	0.000146989	24	69	2.49797	http://www.genome.jp/kegg-bin/show_pathway?bta04924	CALM2 EDN1 CREB1 EDNRA GNAI1 PDE1A PLCB4 ADORA1 PPP3R1 PRKACA KCNMA1 PLCB1 ITPR1 EDN2 CACNA1D CACNA1C ADCY5 PLCB2 ACE EDN3 PDE1C PDE3A GUCY1A2
	Path:bta04072 Phospholipase D signaling pathway	0.000153518	40	145	1.98115	http://www.genome.jp/kegg-bin/show_pathway?bta04072	SOS2 GRM5 KIT LPAR1 ADCY1 ADCY7 PLCB4 PRKCA PTGFR AVPR1B PIK3R3 PLCB1 INSR RALB ADCY5 DNM3 PLCB2 ADCY2 DGKZ SHC3 PIK3CB DGKG ADCY9 PDGFD PLA2G4E PDGFRB GAB2 DGKI MAPK3 TSC1 ADCY8 GRM7 RAPGEF3 DGKB RAPGEF4 SOS1 GRM8 AVPR1A GRM1 PTK2B
	Path:bta04927 Cortisol synthesis and secretion	0.000153518	23	65	2.54121	http://www.genome.jp/kegg-bin/show_pathway?bta04927	PDE8B POMC ADCY1 ADCY7 CREB1 KCNA4 PLCB4 PRKACA SCARB1 CACNA1H KCNK2 PLCB1 ITPR1 CACNA1D CACNA1C ADCY5 PDE8A PLCB2 ADCY2 KCNK3 ADCY9 ADCY8 PBX1
	Path:bta04921 Oxytocin signaling pathway	0.000176297	40	146	1.96758	http://www.genome.jp/kegg-bin/show_pathway?bta04921	CALM2 KCNJ4 FOS ADCY1 ADCY7 GNAI1 GNAO1 PLCB4 PRKCA PTGS2 CACNB4 CAMK2G PPP3R1 PRKACA PRKCB CACNA2D1 PLCB1 ITPR1 CD38 CACNA1D CACNA1C ADCY5 TRPM2 PLCB2 ADCY2 MEF2C CACNA2D3 CAMK1 CAMK2B ADCY9 KCNJ3 PLA2G4E MYLK3 MAPK3 ADCY8 RYR2 PPP1R12A PPP1CB GUCY1A2
	Path:bta04925 Aldosterone synthesis and secretion	0.000181406	29	93	2.23945	http://www.genome.jp/kegg-bin/show_pathway?bta04925	POMC ADCY1 ADCY7 CREB1 PDE2A PLCB4 PRKCA CAMK2G PRKACA PRKCB SCARB1 CACNA1H PLCB1 ITPR1 CACNA1D CACNA1C ADCY5 PRKCE PLCB2 ADCY2 KCNK3 CAMK1 CAMK2B ADCY9 ATP1B3 PRKD1 ADCY8 KCNK9 ATP2B2
	Path:bta04971 Gastric acid secretion	0.000273158	24	72	2.39389	http://www.genome.jp/kegg-bin/show_pathway?bta04971	EZR ADCY1 ADCY7 GNAI1 PLCB4 PRKCA CAMK2G PRKACA PRKCB KCNK2 PLCB1 SLC9A1 ITPR1 ADCY5 PLCB2 ADCY2 HRH2 KCNK10 CAMK2B ADCY9 MYLK3 ATP1B3 ADCY8 KCNJ16
	Path:bta04540 Gap junction	0.000348982	27	87	2.22879	http://www.genome.jp/kegg-bin/show_pathway?bta04540	GRM5 DRD1 LPAR1 ADCY1 ADCY7 GNAI1 PLCB4 PRKCA PRKG1 PRKACA PRKCB PLCB1 ITPR1 HTR2A ADCY5 PLCB2 ADCY2 CSNK1D ADCY9 PDGFD PDGFRB MAPK3 ADCY8 SOS1 GRM1 GUCY1A2
	Path:bta04912 GnRH signaling pathway	0.000348982	27	87	2.22879	http://www.genome.jp/kegg-bin/show_pathway?bta04912	CALM2 FSHB ADCY1 ADCY7 PLCB4 PRKCA CAMK2G PRKACA PRKCB MMP2 MAP2K6 PLCB1 ITPR1 CACNA1D CACNA1C ADCY5 PLCB2 ADCY2 CAMK2B ADCY9 PLA2G4E MAPK3 ADCY8 MAPK10 SOS1 PTK2B MAP2K7
	Path:bta04916 Melanogenesis	0.000382007	29	97	2.1471	http://www.genome.jp/kegg-bin/show_pathway?bta04916	WNT7B KIT EDN1 POMC ADCY1 ADCY7 CREB1 EDNRB GNAI1 GNAO1 PLCB4 PRKCA TYRP1 CAMK2G PRKACA PRKCB PLCB1 MITF WNT6 ADCY5 PLCB2 ADCY2 FZD7 CAMK2B ADCY9 MAPK3 ADCY8 TCF7L2 TCF7
	Path:bta04935 Growth hormone synthesis secretion and action	0.00038585	32	112	2.05191	http://www.genome.jp/kegg-bin/show_pathway?bta04935	SOS2 FOS GHR ADCY1 ADCY7 CREB1 GNAI1 PLCB4 PRKCA POU1F1 PRKACA PRKCB PIK3R3 MAP2K6 PLCB1 ITPR1 CACNA1D CACNA1C ADCY5 STAT3 PLCB2 ADCY2 SHC3 GHSR PIK3CB JAK2 ADCY9 MAPK3 ADCY8 MAPK10 SOS1 MRAP2
	Path:bta04970 Salivary secretion	0.00038585	27	88	2.20347	http://www.genome.jp/kegg-bin/show_pathway?bta04970	CST3 ADCY1 ADCY7 PLCB4 PRKCA PRKG1 ADRA1A PRKACA PRKCB KCNMA1 SLC12A2 PLCB1 SLC9A1 ITPR1 CD38 ADCY5 PLCB2 ADCY2 ADCY9 ATP1B3 ADCY8 NOS1 ADRA1D GUCY1A2 ATP2B2 BST1
	Path:bta05207 Chemical carcinogenesis-receptor activation	0.00038585	48	194	1.77691	http://www.genome.jp/kegg-bin/show_pathway?bta05207	SOS2 PGR FOS ADCY1 ADCY7 ARRB1 CREB1 GNAI1 GSTA2 PRKCA CHRNB4 PRKACA PRKCB CACNA1B PIK3R3 FGF8 FGF10 ESR1 CACNA1D CACNA1C ADCY5 MGST3 STAT3 ADCY2 MYC EPHX2 UGT2A1 NOTCH2 CHRNB2 PIK3CB RPS6KA2 JAK2 ADCY9 PAQR5 MAPK3 IKBKE UGT2B10 FGF18 RB1 ADCY8 EPHX1 CHRNA4 SOS1 FGF20 FGF6 MGST2 DLL1
	Path:bta05033 Nicotine addiction	0.000387786	15	36	2.99236	http://www.genome.jp/kegg-bin/show_pathway?bta05033	GRIN3A SLC32A1 GABRA2 GABRB1 CACNA1B CHRNB2 GABRR3 GABRB3 GRIA1 GRIA4 CHRNA4 GRIN2B GABRB2 GRIA2 GABRG1
	Path:bta05414 Dilated cardiomyopathy	0.000387786	28	93	2.16222	http://www.genome.jp/kegg-bin/show_pathway?bta05414	DAG1 ADCY1 ADCY7 CACNB4 PRKACA CACNA2D1 ITGA4 SLC8A1 CACNA1D CACNA1C ADCY5 SGCG ITGA3 ADCY2 ITGB7 SGCD CACNA2D3 ADCY9 ACTC1 ADCY8 ITGA6 TPM4 ITGA1 ITGB8 RYR2 TGFB3 SLC8A3 SGCA
	Path:bta04810 Regulation of actin cytoskeleton	0.0003959	51	211	1.73585	http://www.genome.jp/kegg-bin/show_pathway?bta04810	SOS2 ITGAE LPAR1 SCIN EZR CXCR4 FGFR1 ITGAL ITGB2 ITGA4 PIK3R3 SLC9A1 FGF8 FGF10 FGFR2 ITGAM ITGA3 SSH2 PAK5 ITGB7 MYH14 PXN PIK3CB CYFIP2 ACTN1 DIAPH3 PDGFD MYLK3 PDGFRB MYH11 MAPK3 PAK1 FGF18 ITGA6 GSN ITGA1 ITGB8 DOCK1 SOS1 PPP1R12A PPP1CB BDKRB2 FGF20 FGF6 CXCL12 ACTR3B MYL10 IQGAP2 INSRR
	Path:bta04730 Long-term depression	0.00041309	20	57	2.51988	http://www.genome.jp/kegg-bin/show_pathway?bta04730	GNAI1 GNAO1 IGF1R PLCB4 PRKCA PRKG1 PRKCB PLCB1 ITPR1 PLCB2 PLA2G4E GRIA1 MAPK3 PPP2R1A NOS1 GRID2 GRM1 GUCY1A2 GRIA2
	Path:bta04014 Ras signaling pathway	0.000499677	55	235	1.68082	http://www.genome.jp/kegg-bin/show_pathway?bta04014	SOS2 KSR1 CALM2 GNG5P2 KIT CSF1 ETS2 NGF FGFR1 GNGT1 IGF1R PRKCA RAP1A ANGPT1 PRKACA PRKCB PLA2G1B PIK3R3 FGF8 FGF10 FGFR2 KDR INSR ZAP70 PLA2G2C RALB RIN1 SHOC2 SHC3 FLT3 EXOC2 PAK5 PIK3CB RAPGEF5 RASGRP3 PDGFD PLA2G4E PDGFRB GAB2 MAPK3 PAK1 FGF18 MAPK10 SOS1 GRIN2B HTR7 FGF20 FGF6 RASAL2 EFNA3 EFNA5 BDNF GNG7
	Path:bta04926 Relaxin signaling pathway	0.000806584	34	127	1.92265	http://www.genome.jp/kegg-bin/show_pathway?bta04926	SOS2 GNG5P2 FOS EDN1 ADCY1 ADCY7 ARRB1 CREB1 EDNRB GNAI1 GNAO1 GNGT1 PLCB4 PRKCA COL1A2 PRKACA MMP2 PIK3R3 PLCB1 ADCY5 COL4A2 PLCB2 ADCY2 SHC3 ACTA2 PIK3CB ADCY9 MAPK3 ADCY8 NOS1 MAPK10 SOS1 GNG7 MAP2K7
Hyper
	Path:bta04080 Neuroactive ligand-receptor interaction	3.226e-07	88	357	1.88285	http://www.genome.jp/kegg-bin/show_pathway?bta04080	GRIN3A GRM5 GRID1 P2RY8 NPS GHR LEP PLG PRL VIP TSPO CSH2 DRD1 LPAR1 EDN1 FSHR GLRB PDYN PENK TRHR ADRB3 AGTR1 CHRM1 EDNRA GHRHR GLRA1 LHCGR NR3C1 OPRM1 PTGFR GABRA4 GABRG2 PTGER2 PTGER3 HTR1B EDN2 P2RX5 QRFP TACR3 TACR1 HTR1A gzmA CALCB C5AR1 NPY CCKAR RXFP2 NMUR2 SSTR5 PRLHR HTR6 GCGR GABBR2 PTGIR CHRM2 PTH2R GRIK4 F2RL1 PARD3 GABRB3 GRIA1 GRIA4 NPFFR2 GRIK3 GRM7 GRID2 DRD3 GRIN2B GRM8 F2RL3 S1…
	Path:bta04360 Axon guidance	3.226e-07	54	177	2.33035	http://www.genome.jp/kegg-bin/show_pathway?bta04360	NEO1 EPHA5 ROBO3 LRRC4C GNAI1 ITGB1 PRKCA RASA1 PIK3R3 TRPC3 RAC2 PLXNA4 TRPC6 ABLIM1 WNT5B SEMA4B SEMA4A SLIT1 BOC SEMA3C PAK5 LIMK2 SEMA6A PIK3CB RAF1 CAMK2B RGS3 PARD3 EPHB6 WNT5A NFATC2 MAPK3 CDC42 UNC5C SLIT2 EPHB1 ROBO2 EPHB2 SRC SEMA3D ROBO1 SEMA3A EPHA3 EPHA7 NRP1 SRGAP1 EPHB3 SEMA7A SLIT3 EFNA5 PLXNB1 SEMA5B NTN3 WNT4
	Path:bta04024 cAMP signaling pathway	3.4614e-07	62	222	2.13324	http://www.genome.jp/kegg-bin/show_pathway?bta04024	AKT3 GRIN3A CALM2 SOX9 ARAP3 VIP CFTR DRD1 EDN1 FSHR ADCY7 CHRM1 CREB1 EDNRA GNAI1 GNAS LHCGR PPP1CC PTGER2 PTGER3 ATP2B1 PIK3R3 HTR1B EDN2 RAC2 HTR1A CACNA1C NPY CREBBP ADCY5 PDE10A SSTR5 ADCY2 HTR6 PDE4A PLD1 GABBR2 GLI1 PIK3CB CNGB3 RAF1 VAV3 CHRM2 CAMK2B GRIA1 GRIA4 MAPK3 AKT2 ADCY8 PDE3A RAPGEF4 MAPK10 GRIN2B PPP1CB PDE4D ATP2B2 BDNF GLI3 HCN4
	Path:bta04015 Rap1 signaling pathway	4.1068e-06	56	206	2.07645	http://www.genome.jp/kegg-bin/show_pathway?bta04015	CALM2 ARAP3 LPAR1 ADCY7 GNAI1 GNAS ITGB1 PRKCA PRKCG ANGPT1 PRKCB HGF PIK3R3 PLCB1 RAC2 FLT4 ID1 FLT1 ADCY5 PDGFA EVL SKAP1 ADCY2 MAPK12 LCP2 RALGDS MAP2K3 PIK3CB RAF1 VAV3 RASGRP3 PARD3 TLN2 MAPK3 CDC42 RAP1GAP PRKD1 APBB1IP DOCK4 MAPK14 AKT2 ADCY8 SIPA1L2 SRC GNAQ RAPGEF4 GRIN2B PRKD3 F2RL3 PDGFC EFNA5 FGF4 MAGI1 SIPA1L1
	Path:bta04724 Glutamatergic synapse	4.56218e-05	34	109	2.38261	http://www.genome.jp/kegg-bin/show_pathway?bta04724	GRIN3A GRM5 GNG2 ADCY7 GNAI1 GNAS GNGT1 PRKCA PRKCG PRKCB CACNA1A PLCB1 CACNA1C ADCY5 ADCY2 PLD1 PLA2G4A GRIK4 DLGAP1 SLC38A1 GRIA1 GRIA4 PLA2G4D MAPK3 GRIK3 ADCY8 GRM7 GNAQ GRIN2B GRM8 GRM3 SLC1A2 SHANK2 GRM4
	Path:bta04514 Cell adhesion molecules	5.07293e-05	44	160	2.10055	http://www.genome.jp/kegg-bin/show_pathway?bta04514	NEO1 LRRC4C CD34 CD8A ALCAM CNTN1 ITGB1 NRXN1 VCAM1 BOLA-DYA PTPRC BOLA-DRA CLDN10 SDC4 CLDN11 CD276 CD99 OCLN CLDN17 NFASC CLDN23 CDH4 ITGA9 PTPRD NECTIN1 NCAM2 PTPRM ITGB8 PTPRS NRXN2 CLDN8 PDCD1LG2 VTCN1 IGSF11 NRXN3 SELPLG CLDN5 SLITRK6 SLITRK5 CLDN14
	Path:bta04750 Inflammatory mediator regulation of TRP channels	7.56177e-05	32	103	2.37308	http://www.genome.jp/kegg-bin/show_pathway?bta04750	ADCY7 GNAS PRKCA PRKCG PPP1CC PRKCB PTGER2 PIK3R3 PLCB1 ALOX12 PRKCD ADCY5 PRKCE ADCY2 MAPK12 IL1R1 MAP2K3 PIK3CB PLA2G4A CAMK2B F2RL1 PLA2G4D MAPK14 ADCY8 SRC GNAQ MAPK10 PPP1CB IL1RAP TRPV4 ASIC2
	Path:bta04261 Adrenergic signaling in cardiomyocytes	7.88726e-05	40	144	2.12177	http://www.genome.jp/kegg-bin/show_pathway?bta04261	AKT3 CALM2 TPM1 ADCY7 AGTR1 CREB1 GNAI1 GNAS PRKCA PPP1CC CACNA2D1 ATP2B1 PLCB1 CACNB2 CACNB1 CACNA1C ADCY5 SCN7A PPP2R2A PPP2R2B ADCY2 MAPK12 PIK3R6 CAMK2B MAPK3 PPP2R5E MAPK14 AKT2 ADCY8 TPM4 GNAQ RAPGEF4 CACNG3 PPP1CB ADRA1D SLC8A3 ATP2B2 PPP2R2C KCNQ1 CACNA2D2
	Path:bta05200 Pathways in cancer	7.88726e-05	105	515	1.55734	http://www.genome.jp/kegg-bin/show_pathway?bta05200	AKT3 PMAIP1 CALM2 LAMA3 WNT7B IL2RB FN1 IL7 LPAR1 EDN1 GNG2 IGF2 ADCY7 AGTR1 CTBP2 EDNRA GNA11 GNAI1 GNAS GNGT1 IL12B ITGB1 PRKCA PRKCG IFNAR2 PRKCB PTGER2 PTGER3 IL12RB2 HGF PIK3R3 PLCB1 TXNRD3 RAC2 FLT4 STAT6 HEY1 FZD6 NFE2L2 GADD45G CREBBP ADCY5 PDGFA RPS6KB2 LAMA1 FOXO1 SPI1 WNT5B ITGA3 GLI2 ADCY2 LAMC2 CDK6 RALGDS NOTCH2 PLD1 IFNGR2 SMAD3 GNA12 FZD10 GLI1 PIK3CB RBX1 RAF1 WNT3A NCOA3 RASGRP3…
	Path:bta04270 Vascular smooth muscle contraction	0.000112189	38	137	2.11867	http://www.genome.jp/kegg-bin/show_pathway?bta04270	PLA2G12B PPP1R12B EDN1 ADCY7 AGTR1 CALD1 EDNRA GNA11 GNAS PRKCA PRKCG PRKG1 PPP1CC PRKCB PLCB1 EDN2 MYLK MYH9 CALCB CACNA1C PRKCD ADCY5 PRKCE ADCY2 GNA12 ACTA2 PTGIR RAF1 PLA2G4A PLA2G4D MAPK3 KCNMB2 ADCY8 GNAQ PPP1CB ADRA1D RAMP3 RAMP1
	Path:bta04916 Melanogenesis	0.000112189	30	97	2.36238	http://www.genome.jp/kegg-bin/show_pathway?bta04916	WNT7B EDN1 ADCY7 CREB1 GNAI1 GNAS PRKCA PRKCG TYRP1 PRKCB PLCB1 ASIP FZD6 CREBBP ADCY5 WNT5B ADCY2 FZD10 RAF1 WNT3A CAMK2B WNT5A MAPK3 ADCY8 LEF1 GNAQ FZD2 WNT10B WNT11 WNT4
	Path:bta04935 Growth hormone synthesis secretion and action	0.000112189	33	112	2.25059	http://www.genome.jp/kegg-bin/show_pathway?bta04935	GHR ADCY7 CREB1 GHRHR GNA11 GNAI1 GNAS PRKCA PRKCG IGFBP3 POU1F1 PRKCB PIK3R3 PLCB1 SOCS2 CACNA1C CREBBP ADCY5 SSTR5 ADCY2 MAPK12 MAP2K3 PIK3CB SOCS1 RAF1 JAK2 MAPK3 SHC2 MAPK14 AKT2 ADCY8 GNAQ MAPK10
	Path:bta04510 Focal adhesion	0.000145873	48	192	1.90959	http://www.genome.jp/kegg-bin/show_pathway?bta04510	AKT3 LAMA3 PPP1R12B FN1 IBSP RELN ITGB1 PRKCA PRKCG COL1A2 PPP1CC PRKCB HGF PIK3R3 RAC2 FLT4 MYLK FLT1 PDGFA LAMA1 ITGA3 LAMC2 PAK5 PIK3CB RASGRF1 RAF1 VAV3 CCND1 TNR TLN2 LAMA4 MAPK3 ITGA9 CDC42 SHC2 AKT2 SRC ITGA1 ITGB8 DOCK1 MAPK10 PPP1CB CCND3 PTEN THBS4 FLNB PDGFC VCL
	Path:bta04072 Phospholipase D signaling pathway	0.000157938	39	145	2.05446	http://www.genome.jp/kegg-bin/show_pathway?bta04072	AKT3 GRM5 LPAR1 ADCY7 AGTR1 GNAS PRKCA PTGFR PIK3R3 PLCB1 ADCY5 PDGFA DGKA AGPAT3 ADCY2 DNM2 DGKD RALGDS PLD1 GNA12 PIK3R6 PIK3CB RAF1 PLA2G4A DGKI AGPAT5 PLA2G4D MAPK3 SHC2 AKT2 ADCY8 GRM7 DGKB RAPGEF4 GRM8 GRM3 PDGFC PLPP3 CYTH3
	Path:bta04540 Gap junction	0.000229572	27	87	2.37053	http://www.genome.jp/kegg-bin/show_pathway?bta04540	MAP2K5 GRM5 DRD1 LPAR1 GJA1 ADCY7 GNA11 GNAI1 GNAS PRKCA PRKCG PRKG1 PRKCB GJD2 PLCB1 TJP1 ADCY5 PDGFA ADCY2 RAF1 MAPK3 ADCY8 SRC GNAQ TUBB4A PDGFC
	Path:bta04020 Calcium signaling pathway	0.000337585	54	233	1.77026	http://www.genome.jp/kegg-bin/show_pathway?bta04020	RYR1 CALM2 GRM5 DRD1 TRHR ADCY7 ADRB3 AGTR1 CHRM1 EDNRA GNA11 GNA14 GNAS LHCGR PDE1B PRKCA PRKCG PTGFR PRKCB PTGER3 CACNA1G SLC25A4 ATP2B1 CACNA1A HGF PLCB1 FLT4 P2RX5 MYLK TACR3 TACR1 CACNA1C FLT1 PDGFA CCKAR ADCY2 CAMK1G HTR6 CHRM2 ERBB4 CAMK2B CAMK1D CASQ2 STIM1 ADCY8 GNAQ NTRK3 ADRA1D SLC8A3 STIM2 PDGFC ATP2B2 FGF4
	Path:bta04928 Parathyroid hormone synthesis secretion and action	0.000337585	30	104	2.20337	http://www.genome.jp/kegg-bin/show_pathway?bta04928	MEF2D ADCY7 CREB1 GNA11 GNAI1 GNAS MMP13 PRKCA PRKCG PRKCB SOST MMP16 PLCB1 GCM1 MEF2A ADCY5 ADCY2 PDE4A MMP17 PLD1 GNA12 RAF1 MAPK3 MAFB LRP5 ADCY8 MMP24 GNAQ PDE4D KL
	Path:bta04725 Cholinergic synapse	0.000387208	31	110	2.15263	http://www.genome.jp/kegg-bin/show_pathway?bta04725	AKT3 KCNJ4 GNG2 ADCY7 CHRM1 CREB1 GNA11 GNAI1 GNGT1 KCNQ3 PRKCA PRKCG PRKCB CACNA1A PIK3R3 PLCB1 CACNA1C ADCY5 ADCY2 PIK3R6 PIK3CB CHRM2 JAK2 CAMK2B KCNQ4 MAPK3 AKT2 ADCY8 GNAQ KCNQ5 KCNQ1
	Path:bta04390 Hippo signaling pathway	0.000450098	39	153	1.94703	http://www.genome.jp/kegg-bin/show_pathway?bta04390	SCRIB WNT7B DLG2 PPP1CC FZD6 ID1 WTIP WNT5B PPP2R2A PPP2R2B GLI2 TP73 SMAD3 FZD10 CRB1 WNT3A CCND1 CTNNA2 PARD3 WNT5A BTRC TGFBR2 LEF1 LATS1 PATJ FZD2 AREG PPP1CB WNT10B CCND3 WNT11 WWTR1 NKD1 CTNNA3 PPP2R2C DLG1 CRB2 NKD2 WNT4
	Path:bta04071 Sphingolipid signaling pathway	0.000499508	32	117	2.08913	http://www.genome.jp/kegg-bin/show_pathway?bta04071	AKT3 SPTLC3 GNAI1 PRKCA PRKCG PRKCB PIK3R3 PLCB1 RAC2 PRKCE PPP2R2A PPP2R2B MAPK12 PLD1 GNA12 PIK3CB RAF1 SGPL1 MAPK3 SGMS1 PPP2R5E MAPK14 AKT2 GNAQ MAP3K5 MAPK10 S1PR3 PTEN DEGS2 CERS6 OPRD1 PPP2R2C
	Path:bta04666 Fc gamma R-mediated phagocytosis	0.000700093	27	94	2.194	http://www.genome.jp/kegg-bin/show_pathway?bta04666	AKT3 PRKCA PRKCG PRKCB PIK3R3 RAC2 ASAP1 PTPRC PRKCD RPS6KB2 PRKCE INPP5D DNM2 LIMK2 PLD1 PIK3CB RAF1 VAV3 PLA2G4A PLA2G4D MAPK3 CDC42 AKT2 GSN DOCK1 PLPP3 ASAP2
	Path:bta05032 Morphine addiction	0.000700093	26	89	2.23143	http://www.genome.jp/kegg-bin/show_pathway?bta05032	PDE8B DRD1 GNG2 ADCY7 GNAI1 GNAS GNGT1 OPRM1 PDE1B PRKCA PRKCG GABRA4 GABRG2 PRKCB CACNA1A ADCY5 PDE10A ADCY2 PDE4A GABBR2 PDE7B GABRB3 ADCY8 PDE3A PDE4D GABRG1
	Path:bta05231 Choline metabolism in cancer	0.000700093	27	94	2.194	http://www.genome.jp/kegg-bin/show_pathway?bta05231	AKT3 PRKCA PRKCG PRKCB PIK3R3 RAC2 PDGFA RPS6KB2 DGKA SLC44A3 DGKD RALGDS PLD1 PIK3CB RAF1 PLA2G4A DGKI SLC44A5 PLA2G4D MAPK3 AKT2 SLC22A3 DGKB MAPK10 SLC22A5 PDGFC PLPP3
	Path:bta04310 Wnt signaling pathway	0.000960886	40	165	1.85172	http://www.genome.jp/kegg-bin/show_pathway?bta04310	WNT7B CTBP2 PRKCA PRKCG PRKCB CSNK1A1 SOST PLCB1 RAC2 FZD6 CREBBP WNT5B TLE4 TLE6 VANGL1 TLE3 SMAD3 FZD10 RBX1 LGR5 WNT3A CTNND2 CCND1 CAMK2B WNT5A BAMBI NFATC2 BTRC LRP5 LEF1 MAPK10 FZD2 WNT10B CCND3 DKK2 WNT11 NKD1 ROR2 NKD2 WNT4

## Sheet: S3
Table S3. Hypo- and hypermethylated genes associated with thymus growth, immunity, and protein, cholesterol, and mitochondrial metabolism
Gene Name	Entrez	Chr	Position	Genomic region	Methylation
CREB1	281713	2	95.8461	Intergenic, Intron	Hypo, Hyper
ADCY1	281601	4	76.1741	Intergenic	Hypo
SOS1	537682	11	21.3083	Intergenic/Intron	Hypo
STAT3	508541	19	42.4179	Intron	Hypo
FGF10	326285	20	30.5044	Intron	Hypo
IGF1R	281848	21	7.78029	Intronexonboundary	Hypo
CACNA1D	408013	22	47.1629	Intronexonboundary/Intron	Hypo
MAPK3	531391	25	26.1785	Intronexonboundary, Promoter	Hypo, Hyper
SLC25A4	282478	27	15.4895	Intronexonboundary	Hyper
PAK1	533729	29	18.5211	Intergenic/Intron	Hypo

## Sheet: S4
Table S4. List of genes that were both differentially methylated (DMG) and differentially expressed (DEG)
Gene symbol	Entrez	DNA Methylation		Gene Expression				Gene Description
		Genomic regions	Hypo/Hyper	Up/Down	log2FC	FC	q-value
GRIA1	529618	Intron/intergenic	Hypo	Up	3.85079	14.4205	0.00178219	glutamate ionotropic receptor AMPA type subunit 1
GRIA1	529618	Intron/intergenic	Hyper	Up	3.85079	14.4205	0.00178219	glutamate ionotropic receptor AMPA type subunit 1
OSR1	539430	Intergenic	Hyper	Up	2.40483	5.2914	0.0200377	odd-skipped related transciption factor 1
TMEM132B	540363	Intronexonboundary	Hypo	Up	1.2929	2.4609	0.0154754	transmembrane protein 132B
CACNA1D	408013	Intron/Intronexonboundary	Hypo	Up	0.849651	1.8065	0.000459473	calcium voltage-gated channel subunit alpha1 D
ABLIM2	618227	Intron	Hypo	Up	0.586925	1.5036	<0.0001	actin binding LIM protein family member 2
MRPS2	505681	Intergenic	Hyper	Up	0.510818	1.4248	0.0330886	mitochondrial ribosomal protein S2
DTX1	512873	Intron	Hypo	Up	0.447265	1.3628	0.0330886	deltex E3 ubiquitin ligase 1
PITRM1	513230	Intergenic	Hypo	Up	0.395486	1.3151	0.0382499	pitrilysin metallopeptidase 1
LTBP3	532772	Intronexonboundary	Hypo	Up	0.370445	1.2933	0.00178219	latent transforming growth factor beta binding protein 3
BOP1	515056	Intron	Hypo	Up	0.349449	1.2748	0.00178219	block of proliferation 1
RPS14	282050	Intronexonboundary	Hypo	Up	0.2852	1.2185	0.0341936	ribosomal protein S14
RPLP1	533285	Intergenic	Hyper	Up	0.260607	1.198	0.0156782	ribosomal protein lateral stalk subunit P1
GYPC	444863	Intergenic	Hypo	Up	0.235855	1.1777	0.0152217	glycophorin C
SLC25A4	282478	Intronexonboundary	Hyper	Up	0.234989	1.176	0.0432012	solute carrier family 25 member 4
OTUB1	540984	Intron	Hyper	Up	0.223978	1.1687	0.0223416	OTU deubiquitinase, ubiquitin aldehyde binding 1
H2AFJ	618489	1to5kb	Hyper	Up	0.192168	1.1418	0.0156782	H2A histone family, member J
PAFAH1B1	282513	Intergenic	Hyper	Down	-0.158296	-1.1158	0.0385014	platelet activating factor acetylhydrolase 1b regulatory subunit 1
ATF6	530610	Intron/Intronexonboundary	Hyper	Down	-0.214616	-1.1618	0.0159796	activating transcription factor 6
SLC38A1	527491	Intron	Hyper	Down	-0.254319	-1.1935	0.00751261	solute carrier family 38 member 1
HMBOX1	539099	Intron	Hyper	Down	-0.345535	-1.2722	0.0291093	homeobox containing 1
SLC49A3	511117	Intronexonboundary	Hypo	Down	-0.360946	-1.2845	0.0330886	solute carrier family 49 member 3
PAK1	533729	Intron/intergenic	Hypo	Down	-0.393009	-1.3133	0.0165748	p21 (RAC1) activated kinase 1
TFEC	539016	Intron/intergenic	Hypo	Down	-0.563488	-1.4772	0.0352211	transcription factor EC
TFEC	539016	Intron	Hyper	Down	-0.563488	-1.4772	0.0352211	transcription factor EC
LOC101906333	101906333	Intergenic	Hypo	Down	-2.58767	-6.2645	0.0356292	uncharacterized LOC101906333
FAIM2	509790	Intergenic	Hypo	Down	-3.55209	-11.7842	0.0430652	Fas apoptotic inhibitory molecule 2

## Sheet: S5
Table S6. List of the 500 metabolites that differed in concentration in the thymuses of the LN and HN fetuses
Compound name	HMDB ID	HN (n=6)		LN (n=5)		LN/HN
		Mean	SE	Mean	SE	p-value	Ratio
1,3-Diaminopropane	HMDB0000002	2.3276e-06	3.48559e-07	2.94535e-06	3.32819e-07	0.247208	1.2654
1-Aminocyclopropane-1-carboxylic acid		0.000100415	2.9275e-05	8.51039e-05	1.8393e-05	0.683676	0.847519
1-Methyl-2-pyrrolidone		0.00020364	#DIV/0!	0.000159432	4.99112e-05	#DIV/0!	0.782913
1-Methyl-4-imidazoleacetic acid	HMDB0002820	0.00120931	0.000114776	0.00166201	0.000291731	0.155867	1.37435
1-Methyladenosine	HMDB0003331	0.000799983	0.00018021	0.000864314	8.89165e-05	0.771357	1.08041
1-Methylhistamine	HMDB0000898	0.000373425	6.50846e-05	0.000484644	6.75905e-05	0.268654	1.29783
10-Hydroxydecanoic acid		2.17389e-05	#DIV/0!	1.24588e-05	4.1898e-06	#DIV/0!	0.573112
1H-Imidazole-4-propionic acid		4.4929e-05	5.04307e-06	0.00013136	4.11426e-05	0.0468841	2.92373
2'-CMP	HMDB0011692	0.000111397	2.44398e-05	0.000138198	3.13875e-05	0.526175	1.2406
2'-Deoxyadenosine	HMDB0000101	1.4335e-05	1.04545e-06	1.90754e-05	1.00046e-06	0.0102913	1.33069
2'-Deoxycytidine	HMDB0000014	0.00567865	0.000624509	0.00568191	0.00095473	0.997712	1.00057
2'-Deoxyguanosine	HMDB0000085	0.000845393	9.80563e-05	0.000771453	9.18379e-05	0.60111	0.912539
2'-Deoxyinosine	HMDB0000071	0.000775821	0.00011704	0.000783589	0.000120604	0.964363	1.01001
2'-Deoxyuridine	HMDB0000012	0.000545847	7.32131e-05	0.000499303	4.95324e-05	0.626813	0.914732
2,3-Diphosphoglyceric acid	HMDB0001294	0.000132332	2.99959e-05	0.000176887	3.18744e-05	0.399054	1.33669
2,4-Diaminobutyric acid	HMDB0006284	1.60402e-05	1.92284e-06	2.06281e-05	3.49434e-06	0.283238	1.28603
2,5-Pyrroledione		9.98513e-05	1.63446e-05	0.000105235	1.63625e-05	0.822709	1.05392
2,6-Diaminopimelic acid	HMDB0001370	1.81668e-05	3.74555e-06	8.5666e-06	2.06894e-06	0.0889269	0.471551
2-Amino-2-(hydroxymethyl)-1,3-propanediol		1.70278e-05	#DIV/0!	#DIV/0!	#DIV/0!	#DIV/0!	#DIV/0!
2-Aminoadipic acid O-Acetylhomoserine	HMDB0000510	0.0359166	0.00723618	0.0311099	0.00858839	0.676271	0.866171
2-Aminobutyric acid 2-Aminoisobutyric acid	HMDB0000452 HMDB0001906	0.0337566	0.00956975	0.0231604	0.00362313	0.363623	0.686099
2-Aminoethylphosphonic acid	HMDB0011747	2.96088e-05	4.43881e-06	4.15369e-05	1.00166e-05	0.252361	1.40285
2-Deoxyribose 1-phosphate	HMDB0001351	0.000116267	3.47279e-05	0.000101467	3.6935e-05	0.777775	0.872711
2-Hydroxy-4-methylvaleric acid	HMDB0000624	8.64588e-05	1.22888e-05	6.64487e-05	9.08541e-06	0.226774	0.768559
2-Hydroxybutyric acid	HMDB0000008	0.00231595	0.000507039	0.00143744	0.000258784	0.181909	0.620668
2-Hydroxyglutaric acid	HMDB0000606,HMDB0000694	0.0073217	0.000304512	0.00746881	0.000927333	0.87408	1.02009
2-Hydroxyoctanoic acid-1 8-Hydroxyoctanoic acid-1	HMDB0000711	2.95789e-05	2.85069e-06	3.58307e-05	7.50542e-06	0.364451	1.21136
2-Hydroxyoctanoic acid-2 8-Hydroxyoctanoic acid-2	HMDB0000711	1.4606e-05	2.17545e-06	2.05366e-05	7.46342e-06	0.525239	1.40604
2-Hydroxypyridine		0.000203751	8.06784e-06	0.000217683	2.80456e-05	0.616252	1.06838
2-Hydroxyvaleric acid	HMDB0001863	0.000744251	0.000107133	0.000492649	7.21509e-05	0.0955939	0.661939
2-Methylcholine		1.7751e-05	1.11886e-06	1.85774e-05	1.91609e-06	0.706577	1.04656
2-Methylserine		0.000250783	1.54143e-05	0.000437641	3.19439e-05	0.000368945	1.7451
2-Oxoglutaric acid	HMDB0000208	0.000227776	6.92796e-05	0.000295201	0.000106251	0.597642	1.29601
2-Phosphoglyceric acid	HMDB0003391	6.53353e-05	2.57143e-05	9.4971e-05	2.99274e-05	0.485867	1.45359
3'-CMP		0.000252384	1.41067e-05	0.000218706	6.07441e-06	0.0720933	0.866563
3'-Dephospho CoA	HMDB0001373	0.000110763	3.43234e-05	7.96807e-05	2.26289e-05	0.479737	0.71938
3,4-Dihydroxyphenylglycol	HMDB0000318	6.75873e-05	7.89232e-06	7.59716e-05	1.34852e-05	0.579666	1.12405
3-Amino-2-piperidone	HMDB0000323	0.000177557	2.04578e-05	0.00019061	1.7703e-05	0.648598	1.07352
3-Aminobutyric acid		0.000286599	4.93045e-05	0.000320422	5.6439e-05	0.661035	1.11802
3-Aminoisobutyric acid	HMDB0003911	0.000492219	2.80528e-05	0.0005764	6.16857e-05	0.219174	1.17102
3-Aminopropionitrile	HMDB0004101	2.50337e-06	#DIV/0!	2.25791e-06	#DIV/0!	#DIV/0!	0.90195
3-Guanidinopropionic acid		0.000219194	6.03838e-05	0.000161924	3.67254e-05	0.46195	0.738722
3-Hydroxy-2-methyl-4-pyrone	HMDB0030776	0.0076481	0.000635625	0.00822356	0.000398345	0.484532	1.07524
3-Hydroxy-3-methylglutaric acid	HMDB0000355	0.00119033	6.60092e-05	0.00121544	0.000108288	0.841465	1.0211
3-Hydroxybutyric acid	HMDB0000011,HMDB0000357,HMDB0000442	0.00195128	8.28531e-05	0.00206247	0.000284701	0.693137	1.05698
3-Hydroxykynurenine	HMDB0011631	8.13779e-06	2.50927e-06	1.02818e-05	1.30389e-06	0.534299	1.26346
3-Indoxylsulfuric acid	HMDB0000682	#DIV/0!	#DIV/0!	2.31285e-05	7.68054e-06	#DIV/0!	#DIV/0!
3-Methoxy-4-hydroxyphenylethyleneglycol	HMDB0001490	#DIV/0!	#DIV/0!	#DIV/0!	#DIV/0!	#DIV/0!	#DIV/0!
3-Methoxytyramine	HMDB0000022	6.27989e-06	6.67623e-07	7.2639e-06	1.46998e-06	0.575123	1.15669
3-Methoxytyrosine 3-(3,4-Dihydroxyphenyl)-2-methylalanine	HMDB0001434 HMDB0011754	0.000127532	1.93733e-05	0.000237517	3.76681e-05	0.0229615	1.86242
3-Methylhistidine 1-Methylhistidine	HMDB0000479 HMDB0000001	0.035827	0.00386621	0.0381008	0.00246913	0.648366	1.06347
3-Phenyllactic acid p-Methoxyphenylacetic acid m-Ethoxybenzoic acid	HMDB0000748,HMDB0000779 HMDB0002072	7.96019e-06	#DIV/0!	2.39107e-05	5.86921e-06	#DIV/0!	3.00378
3-Phenylpropionic acid	HMDB0000764	0.000248198	1.55419e-05	0.000261323	2.74107e-05	0.673302	1.05288
3-Phosphoglyceric acid	HMDB0000807	0.000504067	0.000147972	0.000539494	0.00015677	0.873519	1.07028
3-Ureidopropionic acid	HMDB0000026	#DIV/0!	#DIV/0!	2.01917e-05	#DIV/0!	#DIV/0!	#DIV/0!
4-Acetamidobutanoic acid	HMDB0003681	0.000351011	1.91555e-05	0.000394039	4.02897e-05	0.33328	1.12258
4-Aminohippuric acid	HMDB0001867	2.52429e-05	6.81771e-06	1.38459e-05	1.89662e-06	0.116362	0.548506
4-Guanidinobutyric acid	HMDB0003464	0.000109113	1.97933e-05	0.000158017	3.73936e-05	0.255023	1.44819
4-Hydroxy-3-methoxyphenylglycol sulfate	HMDB0003332	6.00943e-05	7.58572e-06	7.52742e-05	9.25797e-06	0.240697	1.2526
4-Hydroxyphenethyl alcohol_-H2O		0.000192707	2.02971e-05	0.000233817	1.37554e-05	0.1434	1.21333
4-Hydroxyphenylacetaldehyde	HMDB0003767	0.00038866	3.12777e-05	0.000400489	3.18014e-05	0.798316	1.03044
4-Hydroxyquinoline		1.98249e-06	5.65177e-07	3.58607e-06	#DIV/0!	#DIV/0!	1.80887
4-Methyl-2-oxovaleric acid 3-Methyl-2-oxovaleric acid 2-Oxohexanoic acid	HMDB0000695 HMDB0000491 HMDB0001864	#DIV/0!	#DIV/0!	#DIV/0!	#DIV/0!	#DIV/0!	#DIV/0!
4-Methyl-5-thiazoleethanol		7.01297e-06	2.63505e-06	6.19082e-06	7.35908e-07	0.789408	0.882767
4-Methylpyrazole		8.96495e-06	#DIV/0!	#DIV/0!	#DIV/0!	#DIV/0!	#DIV/0!
4-Oxopyrrolidine-2-carboxylic acid		0.0625059	0.00583386	0.0677088	0.00431195	0.507189	1.08324
4-Pyridoxic acid	HMDB0000017	6.62989e-05	2.71151e-05	5.3436e-05	1.47697e-05	0.711344	0.805987
5'-Deoxy-5'-methylthioadenosine	HMDB0001173	0.00117027	0.000113526	0.00110372	0.000105758	0.68287	0.943127
5-Amino-4-oxovaleric acid	HMDB0001149	4.15536e-05	3.32098e-06	4.36047e-05	1.03302e-06	0.612806	1.04936
5-Aminoimidazole-4-carboxamide ribotide	HMDB0001517	0.000210611	2.34846e-05	0.000180089	2.53845e-05	0.401021	0.855079
5-Aminoindole		6.99263e-06	1.52892e-06	4.12251e-06	7.08407e-07	0.163136	0.58955
5-Aminovaleric acid	HMDB0003355	#DIV/0!	#DIV/0!	0.000707383	#DIV/0!	#DIV/0!	#DIV/0!
5-Hydroxyindoleacetic acid	HMDB0000763	7.82513e-05	1.36303e-05	6.60044e-05	1.47286e-05	0.557305	0.843492
5-Hydroxylysine	HMDB0000450	0.000993704	6.40072e-05	0.0012371	8.44857e-05	0.0440494	1.24494
5-Hydroxymethyluracil	HMDB0000469	0.000118443	1.35065e-05	0.00014279	2.44055e-05	0.386153	1.20555
5-Hydroxypentanoic acid	HMDB0061927	0.000440971	6.02814e-05	0.000409915	3.72339e-05	0.687088	0.929572
5-Hydroxytryptophan	HMDB0000472	3.02951e-05	1.91348e-05	6.05622e-05	3.92135e-05	0.481639	1.99907
5-Methoxyindoleacetic acid Indole-3-lactic acid	HMDB0004096 HMDB0000671	5.83079e-05	5.29276e-06	5.70809e-05	7.9874e-06	0.897784	0.978957
5-Methyl-2'-deoxycytidine	HMDB0002224	0.00112458	8.06217e-05	0.00116648	0.000122226	0.774424	1.03725
5-Methylcytosine	HMDB0002894	5.57876e-06	1.32343e-06	6.53342e-06	9.17442e-07	0.611485	1.17112
5-Oxohexanoic acid		0.000226819	1.50334e-05	0.000246286	3.50228e-05	0.559545	1.08582
5-Oxoproline	HMDB0000267	0.0061108	0.000258942	0.00658707	0.000705125	0.512152	1.07794
6-Hydroxyhexanoic acid		2.40004e-05	1.63988e-06	2.08643e-05	1.24836e-06	0.23376	0.869332
6-Phosphogluconic acid	HMDB0001316	0.000525064	8.68246e-05	0.000505286	5.19834e-05	0.857247	0.962333
7-Methylguanine	HMDB0000897	0.000595106	6.77156e-05	0.00072981	9.20909e-05	0.259249	1.22635
Acetoacetamide		0.000122035	1.66457e-05	0.000145644	6.84149e-06	0.272145	1.19346
Acetyl CoA_divalent		2.10748e-05	#DIV/0!	#DIV/0!	#DIV/0!	#DIV/0!	#DIV/0!
Acetylcholine	HMDB0000895	0.000882882	6.21492e-05	0.000961881	0.00018568	0.67303	1.08948
Adenine	HMDB0000034	0.00138699	0.0002939	0.001195	0.000202004	0.618775	0.861581
Adenosine	HMDB0000050	0.000393398	0.000110564	0.000689709	0.000166472	0.159113	1.75321
Adenylosuccinic acid	HMDB0000536	0.00165855	0.000229999	0.00110596	3.67476e-05	0.059557	0.666827
Adipic acid	HMDB0000448	#DIV/0!	#DIV/0!	0.000203959	#DIV/0!	#DIV/0!	#DIV/0!
ADMA	HMDB0001539	0.00324863	0.000151779	0.00325001	0.000111561	0.99452	1.00043
ADP	HMDB0001341	0.0689919	0.0105068	0.0749254	0.0122875	0.720344	1.086
ADP-glucose GDP-fucose	HMDB0006557 HMDB0001095	0.00214903	0.000169376	0.00199874	0.000118398	0.503389	0.930069
ADP-ribose	HMDB0001178	0.00299525	0.000247265	0.00255562	0.000339635	0.312347	0.853225
Adrenaline	HMDB0000068	3.21683e-05	#DIV/0!	1.11255e-05	#DIV/0!	#DIV/0!	0.345853
Ala	HMDB0000161,HMDB0001310	0.178627	0.010761	0.191224	0.0118315	0.45098	1.07052
Ala-Ala XC0145	HMDB0003459	0.00151727	0.000100864	0.00188208	9.21167e-05	0.0276888	1.24044
Allantoic acid	HMDB0001209	0.000490423	3.35975e-05	0.000634918	0.000105462	0.191002	1.29463
Allantoin	HMDB0000462	0.0294524	0.00465633	0.0357788	0.00547583	0.398432	1.2148
Alliin	HMDB0301759	8.27848e-05	2.80331e-05	5.18733e-05	1.0129e-05	0.363735	0.626604
allo-Threonine	HMDB0004041	0.000227023	3.26378e-05	0.000366955	4.12968e-05	0.0640163	1.61638
AMP	HMDB0000045	0.261776	0.0169287	0.246676	0.0215631	0.589653	0.942316
Anserine_divalent		0.00118594	0.000110977	0.00127047	0.000147744	0.651974	1.07128
Arg	HMDB0000517,HMDB0003416	0.066182	0.00448096	0.0662638	0.00217393	0.988083	1.00124
Arg-Glu		0.00012801	1.06711e-05	0.000147426	5.9309e-06	0.168183	1.15168
Argininosuccinic acid	HMDB0000052	0.000685714	0.000113844	0.000762688	0.000123357	0.657773	1.11225
Ascorbate 2-glucoside		0.000119358	9.44654e-06	0.000124066	1.00746e-05	0.741641	1.03945
Ascorbate 2-phosphate	HMDB0245643	3.49604e-05	4.13811e-06	3.3703e-05	1.60582e-06	0.843773	0.964035
Ascorbic acid	HMDB0000044	0.172077	0.00638786	0.188022	0.00892132	0.170744	1.09266
Asn	HMDB0000168,HMDB0033780	0.0402838	0.00345052	0.0424433	0.00293908	0.653159	1.0536
Asp	HMDB0000191,HMDB0006483	0.173865	0.0163147	0.184401	0.0126325	0.633321	1.0606
Aspartame	HMDB0001894	0.000659352	4.23208e-05	0.000766396	3.00455e-05	0.0791374	1.16235
ATP	HMDB0000538	0.025106	0.0101971	0.0359223	0.0146007	0.54833	1.43083
Azelaic acid	HMDB0000784	6.85936e-05	6.0094e-06	9.17798e-05	3.8231e-05	0.525932	1.33802
Benzoic acid	HMDB0001870	0.000265458	3.91637e-05	0.000258176	2.74875e-05	0.886407	0.972569
Betaine	HMDB0000043	0.350203	0.0315518	0.314491	0.0571109	0.580197	0.898024
Betaine aldehyde_+H2O		0.000124437	1.12614e-05	0.000108081	1.55529e-05	0.406047	0.86856
Butyric acid Isobutyric acid	HMDB0000039 HMDB0001873	0.00022091	1.9348e-05	0.000212959	5.18465e-05	0.879451	0.964009
Butyrylcarnitine	HMDB0002013	0.0299203	0.00174874	0.032739	0.00301688	0.420546	1.09421
Cadaverine	HMDB0002322	2.77774e-06	5.57257e-07	7.6727e-06	3.56934e-06	0.308178	2.76221
Caffeine	HMDB0001847	4.96759e-06	#DIV/0!	5.97163e-06	1.91225e-06	#DIV/0!	1.20212
cAMP	HMDB0000058	0.000336017	0.000128615	0.000882948	0.000510356	0.285932	2.62769
Carboxymethyllysine		4.56948e-05	4.04468e-06	5.85793e-05	8.46128e-06	0.179426	1.28197
Carnitine	HMDB0000062	0.15103	0.00922358	0.165109	0.00786601	0.286454	1.09322
Carnosine	HMDB0000033	0.00854102	0.00125292	0.0091827	0.00100401	0.707282	1.07513
Castanospermine		#DIV/0!	#DIV/0!	6.05874e-05	7.25893e-06	#DIV/0!	#DIV/0!
cCMP 2',3'-cCMP	HMDB0011691	1.85804e-05	#DIV/0!	3.48147e-05	6.79384e-06	#DIV/0!	1.87374
CDP	HMDB0001546	0.000693198	0.000186992	0.000826721	0.00033973	0.726404	1.19262
CDP-choline	HMDB0001413	0.0100623	0.000631524	0.0101112	0.000602847	0.957213	1.00485
Choline	HMDB0000097	0.132718	0.0139647	0.173413	0.0213939	0.134185	1.30662
cis-4-Hydroxyproline	HMDB0006055	#DIV/0!	#DIV/0!	5.6287e-05	#DIV/0!	#DIV/0!	#DIV/0!
cis-Aconitic acid	HMDB0000072	0.000819635	0.00017117	0.000869704	8.37698e-05	0.801547	1.06109
Citraconic acid	HMDB0000634	0.000466904	2.48515e-05	0.00052102	4.94124e-05	0.330407	1.1159
Citric acid	HMDB0000094	0.0103559	0.00162816	0.0123402	0.00170516	0.423813	1.19161
Citrulline	HMDB0000904	0.0630597	0.00457535	0.0675709	0.0046459	0.509652	1.07154
CMP	HMDB0000095	0.00166052	0.000154534	0.00158049	0.0001936	0.750798	0.951803
CMP-N-acetylneuraminate	HMDB0001176	0.000592964	6.74962e-05	0.000719858	4.58663e-05	0.158563	1.214
CoA_divalent		0.00112721	0.000255265	0.0012276	0.000138115	0.752304	1.08907
Creatine	HMDB0000064	0.226137	0.0301973	0.248902	0.0109745	0.52964	1.10067
Creatinine	HMDB0000562	0.0653572	0.00835459	0.0751282	0.00903276	0.448135	1.1495
CTP	HMDB0000082	0.000228152	8.57205e-05	0.000590144	0.000310532	0.203917	2.58663
Cumic acid		9.02946e-05	8.22826e-06	8.07817e-05	2.44853e-05	0.675769	0.894646
Cyclohexylamine		#DIV/0!	#DIV/0!	5.63767e-05	4.21e-07	#DIV/0!	#DIV/0!
Cys	HMDB0000574,HMDB0003417	0.000697133	0.000189174	0.000529875	8.32796e-05	0.470918	0.760078
Cys-Gly	HMDB0000078	2.86432e-05	1.05048e-05	1.59633e-05	2.72649e-07	0.262032	0.557316
Cystathionine	HMDB0000099	0.0440942	0.00592513	0.0312521	0.00368262	0.11436	0.708759
Cysteine glutathione disulfide	HMDB0000656	0.014254	0.00178097	0.012578	0.0010651	0.463913	0.882419
Cysteinesulfinic acid	HMDB0000996	5.38629e-05	4.4325e-05	1.84348e-05	#DIV/0!	#DIV/0!	0.342254
Cystine	HMDB0000192	0.000645278	0.000205248	0.000338132	4.75523e-05	0.216231	0.524009
Cytidine	HMDB0000089	0.0294234	0.00216272	0.0284655	0.00277409	0.788285	0.967445
Cytosine	HMDB0000630	0.00010743	1.79176e-05	0.00010696	1.49363e-05	0.98477	0.995622
dADP	HMDB0001508	0.000126168	2.77095e-05	9.44706e-05	3.69066e-05	0.501404	0.74877
dAMP	HMDB0000905	0.000524191	9.71445e-05	0.000380538	5.33692e-05	0.253314	0.725953
dATP	HMDB0001532	6.55213e-05	3.44767e-05	9.18857e-05	5.0689e-05	0.682218	1.40238
dCDP	HMDB0001245	0.000453199	0.000124398	0.000413248	0.000146477	0.838789	0.911846
dCMP	HMDB0001202	0.00153056	6.68291e-05	0.00123477	0.000123627	0.0544327	0.806741
dCTP	HMDB0000998	0.000262127	8.25707e-05	0.000269767	0.000145652	0.965084	1.02915
Decanoic acid	HMDB0000511	0.00170809	0.000106107	0.00180474	0.000234341	0.698789	1.05658
dGMP	HMDB0001044	0.0013746	#DIV/0!	0.000862022	#DIV/0!	#DIV/0!	0.627108
dGTP	HMDB0001440	5.87233e-05	2.35587e-05	7.18619e-05	4.06707e-05	0.771454	1.22374
Diethanolamine	HMDB0004437	0.0032656	0.000722387	0.00242735	0.000239404	0.337441	0.74331
Dihydroorotic acid	HMDB0000528	3.30471e-05	5.73657e-06	2.66124e-05	3.26618e-06	0.358222	0.805287
Dihydrouracil 1-Methylhydantoin Glycine anhydride	HMDB0000076 HMDB0003646	0.00449922	0.000612707	0.00544318	0.000511397	0.279168	1.20981
Dihydroxyacetone phosphate	HMDB0001473	0.000154026	1.71324e-05	0.000163629	3.66893e-05	0.792616	1.06234
Diisopropanolamine		2.10657e-05	2.58173e-06	#DIV/0!	#DIV/0!	#DIV/0!	#DIV/0!
dIMP	HMDB0006555	3.42184e-05	7.77508e-06	3.53714e-05	7.474e-06	0.920004	1.0337
Dodecanedioic acid	HMDB0000623	3.95297e-05	1.04042e-05	2.80285e-05	6.33536e-06	0.398545	0.70905
DOPA	HMDB0000181,HMDB0000609	2.74634e-05	7.80833e-06	1.93273e-05	2.33081e-06	0.383707	0.703749
Dopamine Octopamine	HMDB0000073 HMDB0004825	0.000575077	9.97901e-05	0.000636673	0.000125511	0.705951	1.10711
dTDP	HMDB0001274	0.000652489	0.000191407	0.000563403	0.000224809	0.768145	0.863467
dTDP-glucose	HMDB0001328	0.00178905	8.19771e-05	0.00158467	7.75736e-05	0.108002	0.885761
dTMP	HMDB0001227	0.00149456	0.000280295	0.00133748	0.000198668	0.671189	0.894896
dTTP	HMDB0001342	0.000270185	0.000142174	0.000242756	0.00015447	0.899276	0.898481
dUMP	HMDB0001409	5.60023e-05	1.72333e-05	5.3574e-05	2.73113e-05	0.939637	0.956639
Ectoine		8.70892e-06	1.35262e-06	2.19174e-05	9.1873e-06	0.151459	2.51666
Ethanolamine	HMDB0000149	0.0086756	0.000620676	0.0107994	0.000889166	0.0751825	1.2448
Ethanolamine phosphate	HMDB0000224	0.225939	0.00462031	0.242616	0.00229508	0.0143521	1.07381
FAD_divalent		0.000367951	2.23121e-05	0.000367382	1.35328e-05	0.983933	0.998451
FMN	HMDB0001520	1.41097e-05	#DIV/0!	1.41674e-05	1.14227e-06	#DIV/0!	1.00409
Formiminoglutamic acid	HMDB0000854	2.74427e-05	#DIV/0!	3.02045e-05	3.95616e-06	#DIV/0!	1.10064
Fructose 1,6-diphosphate	HMDB0001058	0.00363088	0.00114148	0.00430872	0.00113426	0.686365	1.18669
Fructose 6-phosphate	HMDB0000124	0.000880382	0.000204565	0.00114871	0.000182701	0.362783	1.30478
Fumaric acid	HMDB0000134	0.000749961	0.000151629	0.000821529	4.40341e-05	0.673855	1.09543
GABA	HMDB0000112	0.00313526	0.000308228	0.00353627	0.000376984	0.426548	1.12791
GDP	HMDB0001201	0.0158269	0.00153355	0.0161078	0.00178265	0.907002	1.01775
GDP-mannose GDP-glucose	HMDB0001163 HMDB0003351	0.00174458	0.000243282	0.00151462	0.000103638	0.440158	0.868182
Gln	HMDB0000641,HMDB0003423	0.313935	0.0292655	0.3175	0.0251493	0.930114	1.01135
Glu	HMDB0000148,HMDB0003339	1.62298	0.150183	1.73771	0.110452	0.568171	1.07069
Glu-Glu		0.000467611	3.83839e-05	0.000500251	1.26721e-05	0.476618	1.0698
Glucaric acid	HMDB0000663	2.88475e-05	4.20539e-06	3.61519e-05	6.96915e-06	0.452267	1.25321
Gluconolactone	HMDB0000150	0.000500156	2.98366e-05	0.000625092	4.64387e-05	0.0438595	1.2498
Glucosamine	HMDB0001514	#DIV/0!	#DIV/0!	#DIV/0!	#DIV/0!	#DIV/0!	#DIV/0!
Glucosamine 6-phosphate	HMDB0001254	2.25712e-05	#DIV/0!	1.9559e-05	2.29354e-06	#DIV/0!	0.866546
Glucosaminic acid		4.28664e-06	1.12695e-06	5.16959e-06	#DIV/0!	#DIV/0!	1.20598
Glucose 1-phosphate	HMDB0001586	0.00177224	0.000237866	0.00225651	0.000289391	0.223783	1.27325
Glucose 6-phosphate	HMDB0001401	0.00342419	0.000786982	0.00466951	0.000735308	0.284512	1.36368
Glucurone	HMDB0006355	0.00391968	0.000456526	0.00454537	0.000475172	0.370145	1.15963
Glucuronic acid-1 Galacturonic acid-1	HMDB0000127 HMDB0002545	7.08239e-05	6.76785e-06	8.65701e-05	8.21015e-06	0.169075	1.22233
Glucuronic acid-2 Galacturonic acid-2	HMDB0000127 HMDB0002545	#DIV/0!	#DIV/0!	1.80509e-05	1.80069e-06	#DIV/0!	#DIV/0!
Glutaric acid Methylsuccinic acid	HMDB0000661 HMDB0001844	0.000125835	1.07984e-05	0.000120683	1.0394e-05	0.739893	0.959056
Glutathione (GSH)	HMDB0000125	0.0339998	0.0148799	0.0291064	0.00480739	0.780147	0.856076
Glutathione (GSSG)_divalent		0.546534	0.0454895	0.595682	0.0418817	0.454754	1.08993
Gly	HMDB0000123	0.0941446	0.00721989	0.107813	0.00651526	0.201294	1.14519
Gly-Asp		0.000741027	6.99622e-05	0.000688315	5.72116e-05	0.584723	0.928867
Gly-Gly	HMDB0011733	0.00456672	0.000367055	0.00527529	0.000423805	0.23575	1.15516
Gly-Leu		0.000598152	4.4182e-05	0.000664499	5.68257e-05	0.403399	1.11092
Glyceric acid	HMDB0000139,HMDB0006372	0.000239904	1.69429e-05	0.000252014	1.82707e-05	0.639094	1.05048
Glycerol	HMDB0000131	0.0613823	0.00852099	0.0817744	0.0134775	0.217723	1.33222
Glycerol 3-phosphate	HMDB0000126	0.0348189	0.00416891	0.0346867	0.00298664	0.980788	0.996203
Glycerophosphocholine	HMDB0000086	0.208784	0.031669	0.178816	0.00534633	0.418457	0.856465
Glycocholic acid	HMDB0000138	3.24617e-05	5.52559e-06	4.01843e-05	1.34995e-05	0.615515	1.2379
Glycolic acid	HMDB0000115	#DIV/0!	#DIV/0!	0.00029178	#DIV/0!	#DIV/0!	#DIV/0!
GMP	HMDB0001397	0.0521918	0.00375646	0.0466542	0.00386265	0.333813	0.893899
GTP	HMDB0001273	0.005189	0.00184784	0.00697242	0.00249441	0.571887	1.34369
Guanidinosuccinic acid	HMDB0003157	1.80142e-05	3.09803e-06	1.88954e-05	3.8143e-06	0.860029	1.04892
Guanidoacetic acid	HMDB0000128	0.00168245	0.000225219	0.00238	0.000256015	0.0702267	1.41461
Guanine	HMDB0000132	0.0301674	0.00191054	0.0338829	0.00270076	0.279049	1.12316
Guanosine	HMDB0000133	0.00977726	0.000707723	0.011317	0.000663528	0.152576	1.15748
Heptanoic acid	HMDB0000666	0.000185347	1.36095e-05	0.000161057	1.63274e-05	0.278493	0.868946
Hercynine		3.72627e-06	7.70406e-07	9.99627e-06	#DIV/0!	#DIV/0!	2.68265
Hexamine		2.97972e-06	2.77951e-07	4.80202e-06	1.21925e-06	0.235404	1.61157
Hexanoic acid	HMDB0000535	0.000300344	1.7115e-05	0.000281239	2.87417e-05	0.566528	0.936391
Hexylamine		#DIV/0!	#DIV/0!	2.27802e-05	#DIV/0!	#DIV/0!	#DIV/0!
Hippuric acid	HMDB0000714	0.0018364	0.000232003	0.00170469	0.000201015	0.684873	0.928275
His	HMDB0000177	0.0338394	0.00151604	0.041241	0.00209722	0.0168293	1.21873
His-Glu		3.78022e-05	2.69351e-06	4.19672e-05	1.70178e-06	0.245264	1.11018
Histamine	HMDB0000870	0.00112257	0.00017619	0.00168752	0.000143445	0.0389061	1.50326
HMG CoA_divalent		4.52025e-05	1.26545e-06	7.11295e-05	1.89904e-05	0.30625	1.57357
Homoarginine	HMDB0000670	0.00214564	0.000215151	0.00233853	0.000258097	0.576565	1.0899
Homocarnosine	HMDB0000745	0.000479946	9.33315e-05	0.000492363	5.18988e-05	0.915147	1.02587
Homocitrulline	HMDB0000679	0.00190744	0.000178727	0.00156729	0.000283464	0.320154	0.821672
Homocysteic acid	HMDB0002205	1.32281e-05	#DIV/0!	1.92823e-05	#DIV/0!	#DIV/0!	1.45767
Homocysteine	HMDB0000742	5.65019e-06	#DIV/0!	#DIV/0!	#DIV/0!	#DIV/0!	#DIV/0!
Homoserine	HMDB0000719	0.000690269	3.76431e-05	0.000669654	5.53997e-05	0.758567	0.970134
Homoserinelactone		0.00121232	0.000122782	0.00130726	8.08049e-05	0.553106	1.07831
Homovanillic acid Hydroxyphenyllactic acid	HMDB0000118 HMDB0000755	0.000345093	4.28701e-05	0.000467029	4.16986e-05	0.0747573	1.35334
Hydroxyindole		1.29126e-05	5.50775e-06	3.26695e-05	2.11433e-05	0.525823	2.53005
Hydroxyproline	HMDB0000725	0.067181	0.0048836	0.0619705	0.00363196	0.430748	0.922441
Hypotaurine	HMDB0000965	0.022475	0.00271229	0.0178128	0.00286009	0.2689	0.792558
Hypoxanthine	HMDB0000157	0.227813	0.020622	0.257113	0.0138541	0.288986	1.12861
Ile	HMDB0000172	0.134284	0.0118281	0.13819	0.0118206	0.822129	1.02909
Ile-Pro-Pro		2.48891e-05	1.86297e-06	2.9842e-05	5.85656e-06	0.405361	1.199
Imidazole-4-acetic acid	HMDB0002024	1.63766e-05	3.15191e-06	2.78754e-05	4.64122e-06	0.0640511	1.70215
Imidazole-4-methanol		5.9362e-06	1.39598e-06	5.16184e-06	9.27127e-07	0.709328	0.869553
Imidazolelactic acid		5.06003e-05	1.20333e-05	5.80526e-05	1.42585e-05	0.696637	1.14728
IMP	HMDB0000175	0.00771755	0.0012183	0.00843477	0.000819715	0.651798	1.09293
Inosine	HMDB0000195	0.0454349	0.00427644	0.0570505	0.00393654	0.0811208	1.25565
Isethionic acid	HMDB0003903	0.00039928	3.96707e-05	0.00044891	4.33579e-05	0.42037	1.1243
Isocitric acid	HMDB0000193	#DIV/0!	#DIV/0!	0.000974413	#DIV/0!	#DIV/0!	#DIV/0!
Isoglutamic acid		7.50608e-05	5.24422e-06	7.83143e-05	1.34375e-05	0.800956	1.04335
Isovaleric acid Valeric acid DL-2-Methylbutyric Acid	HMDB0000718 HMDB0000892 HMDB0002176	0.000121284	1.30669e-05	#DIV/0!	#DIV/0!	#DIV/0!	#DIV/0!
Isovalerylcarnitine	HMDB0000688	0.00909786	0.00125928	0.00825101	0.00081089	0.603357	0.906918
Kynurenic acid	HMDB0000715	1.91054e-05	#DIV/0!	1.73618e-05	3.02227e-06	#DIV/0!	0.908736
Kynurenine	HMDB0000684	0.00287086	0.000486436	0.00266398	0.000281381	0.735949	0.927938
Lactic acid	HMDB0000190,HMDB0001311	0.558254	0.0331707	0.51264	0.0397771	0.397259	0.918292
Lauric acid	HMDB0000638	0.00630417	0.000420942	0.00628653	0.000601402	0.980854	0.997201
Lauroylcarnitine	HMDB0002250	3.50829e-05	1.43809e-05	2.5682e-05	4.90666e-06	0.582878	0.732038
Leu	HMDB0000687	0.246089	0.0226938	0.24947	0.0268415	0.924895	1.01374
Leu-Leu-Tyr		4.91885e-06	7.78366e-07	5.94472e-06	7.26244e-07	0.377523	1.20856
Lidocaine		0.00209472	0.000303323	0.00373711	0.000339921	0.00562961	1.78406
Lumazine		#DIV/0!	#DIV/0!	1.20654e-05	#DIV/0!	#DIV/0!	#DIV/0!
Lys	HMDB0000182,HMDB0003405	0.0682269	0.0058229	0.0688706	0.0057631	0.93971	1.00943
Malic acid	HMDB0000156,HMDB0000744	0.0202981	0.00385974	0.0204151	0.00258914	0.981341	1.00576
Malonylcarnitine	HMDB0002095	2.60269e-05	5.67826e-06	3.13479e-05	3.64932e-06	0.472085	1.20444
Mandelic acid-2 o-Hydroxyphenylacetic acid-2 p-Anisic acid-2 Phenoxyacetic acid 2-(Hydroxymethyl)benzoic acid	HMDB0000703 HMDB0000669 HMDB0001101 HMDB0032594	2.39294e-05	3.35943e-06	3.15723e-05	3.96522e-06	0.179591	1.3194
Met	HMDB0000696	0.0203845	0.00146111	0.0212288	0.00220842	0.749634	1.04142
Metanephrine	HMDB0004063	2.87447e-05	4.56213e-06	5.07451e-05	1.43661e-05	0.150719	1.76537
Methionine sulfoxide	HMDB0002005	0.000577402	4.07639e-05	0.000507284	3.98558e-05	0.254932	0.878563
Methoxamine		#DIV/0!	#DIV/0!	7.59117e-06	#DIV/0!	#DIV/0!	#DIV/0!
Methylguanidine	HMDB0001522	4.37199e-05	6.27643e-06	3.8535e-05	4.63036e-06	0.538075	0.881406
Mevalolactone	HMDB0006024	0.00123915	0.000164181	0.00167454	0.000265603	0.181574	1.35136
Mevalonic acid	HMDB0000227	0.000368242	3.73992e-05	0.000580738	0.000127292	0.115828	1.57706
Morpholine	HMDB0031581	0.00010179	9.76383e-06	0.000115371	6.64589e-06	0.299988	1.13342
Mucic acid	HMDB0000639	0.0003084	2.72505e-05	0.000352338	2.14355e-05	0.250898	1.14247
Muscimol		8.86951e-05	5.51256e-06	9.97555e-05	9.37913e-06	0.306347	1.1247
myo-Inositol 1-phosphate myo-Inositol 3-phosphate	HMDB0000213 HMDB0006814	0.00118899	9.23085e-05	0.00140267	0.000126939	0.197171	1.17972
myo-Inositol 2-phosphate		0.00245987	9.33025e-05	0.00250375	7.96704e-05	0.735182	1.01784
Myristic acid	HMDB0000806	0.00408413	0.000179712	0.0045264	0.000360311	0.275726	1.10829
Myristoleic acid	HMDB0002000	0.000308339	2.29456e-05	0.000330886	4.39495e-05	0.643483	1.07312
N,N-Dimethylglycine	HMDB0000092	0.00525783	0.00105896	0.00466521	0.00166081	0.762473	0.887288
N-Acetylalanine	HMDB0000766	0.00126311	5.31232e-05	0.00110859	3.96469e-05	0.0512781	0.877669
N-Acetylasparagine	HMDB0006028	2.75606e-05	5.22661e-06	3.73133e-05	6.34643e-06	0.28813	1.35386
N-Acetylaspartic acid	HMDB0000812	0.00212076	0.000105719	0.0024873	0.00019625	0.118226	1.17283
N-Acetylcysteine	HMDB0001890	0.000104823	1.20329e-05	9.45673e-05	1.39961e-05	0.589793	0.902162
N-Acetylglucosamine 1-phosphate	HMDB0001367	0.00375177	9.62197e-05	0.00464875	0.000423924	0.0503082	1.23908
N-Acetylglucosamine 6-phosphate	HMDB0001062	0.00122732	8.70058e-05	0.00133908	0.000112926	0.445737	1.09106
N-Acetylglucosamine N-Acetylmannosamine N-Acetylgalactosamine	HMDB0000215 HMDB0001129 HMDB0000853	0.00295795	0.000484286	0.00314617	0.000196944	0.746296	1.06363
N-Acetylglucosylamine	HMDB0001104	0.000118825	1.13588e-05	0.000125456	8.24688e-06	0.660436	1.0558
N-Acetylglutamic acid	HMDB0001138	0.000917737	3.75857e-05	0.000901092	4.76505e-05	0.787054	0.981863
N-Acetylglutamine	HMDB0006029	9.04516e-05	4.31226e-06	8.49249e-05	6.08661e-06	0.46683	0.938899
N-Acetylglycine	HMDB0000532	0.000156205	4.02394e-05	9.54633e-05	1.84425e-05	0.232955	0.61114
N-Acetylhistidine		0.000110255	1.16266e-05	0.000105164	4.58131e-06	0.714865	0.953823
N-Acetylleucine Isovalerylalanine	HMDB0011756 HMDB0000747	2.84788e-05	1.52701e-05	2.43923e-05	1.44066e-05	0.863645	0.856509
N-Acetyllysine	HMDB0000446	0.00483562	0.000362353	0.00570911	0.000250833	0.0901376	1.18064
N-Acetylmethionine	HMDB0011745	0.00172247	9.61144e-05	0.0013676	7.35892e-05	0.0196635	0.793978
N-Acetylneuraminic acid	HMDB0000230	0.00160211	0.000163433	0.00189988	0.00023665	0.314922	1.18586
N-Acetylornithine	HMDB0003357	0.00122509	0.000135297	0.00140108	5.19417e-05	0.290629	1.14365
N-Acetylputrescine	HMDB0002064	0.00425601	0.000400051	0.00435591	0.000194093	0.838351	1.02347
N-Acetylserine	HMDB0002931	0.00963702	0.000720282	0.010095	0.000721749	0.666714	1.04753
N-Acetyltryptophan		2.01243e-05	#DIV/0!	#DIV/0!	#DIV/0!	#DIV/0!	#DIV/0!
N-Acetyltyrosine	HMDB0000866	1.75551e-05	3.40297e-06	1.87843e-05	#DIV/0!	#DIV/0!	1.07002
N-Amidinoglutamic acid		3.41656e-06	6.78344e-07	3.42177e-06	9.58873e-07	0.997136	1.00153
N-Carbamoylaspartic acid	HMDB0000828	3.47766e-05	8.51683e-06	3.40784e-05	1.23102e-05	0.96418	0.979924
N-Carbamylglutamic acid		2.52163e-05	2.07212e-06	#DIV/0!	#DIV/0!	#DIV/0!	#DIV/0!
N-Ethylglycine		0.000104724	#DIV/0!	#DIV/0!	#DIV/0!	#DIV/0!	#DIV/0!
N-Ethylmaleimide_+H2O		0.000153795	2.02959e-05	0.000122092	3.34654e-05	0.42133	0.793861
N-Formylmethionine	HMDB0001015	6.42943e-05	5.3248e-06	5.52714e-05	5.55689e-06	0.27333	0.859662
N-Glycolylneuraminic acid	HMDB0000833	0.00547766	0.000335187	0.00544926	0.000251171	0.949319	0.994817
N-Methylalanine		0.000124105	1.75313e-05	0.000126234	6.45196e-06	0.926947	1.01715
N-Methylaspartic acid	HMDB0002393	#DIV/0!	#DIV/0!	0.00124439	#DIV/0!	#DIV/0!	#DIV/0!
N-Methylproline		0.000203161	2.05759e-05	0.000179172	6.99968e-06	0.336114	0.881921
N-Methylputrescine	HMDB0003661	1.60559e-05	2.36694e-06	1.18895e-05	1.38163e-06	0.184472	0.740506
N1,N12-Diacetylspermine	HMDB0002172	2.13787e-05	3.48486e-06	5.13339e-05	1.96938e-05	0.134001	2.40116
N1,N8-Diacetylspermidine	HMDB0041947	3.08941e-06	3.09344e-07	5.41887e-06	1.13169e-06	0.185483	1.75402
N1-Acetylspermidine	HMDB0001276	0.000336626	2.73957e-05	0.000426955	6.32869e-05	0.195903	1.26833
N1-Methylguanosine	HMDB0001563	0.000879687	0.000203367	0.00100584	0.000111605	0.620939	1.14341
N2-Phenylacetylglutamine	HMDB0006344	2.92771e-05	1.49882e-05	#DIV/0!	#DIV/0!	#DIV/0!	#DIV/0!
N2-Succinylornithine	HMDB0001199	2.11728e-05	3.37791e-06	2.29857e-05	2.84024e-06	0.692022	1.08562
N5-Ethylglutamine	HMDB0034365	0.0184598	0.0022055	0.0139891	0.00259467	0.218678	0.757815
N6,N6,N6-Trimethyllysine	HMDB0001325	0.00570234	0.000449074	0.00684912	0.000565898	0.141882	1.20111
N6-Acetyllysine	HMDB0000206	0.00173843	0.00011723	0.0018806	0.000147369	0.463588	1.08178
N6-Methyllysine	HMDB0002038	0.0053631	0.000363262	0.00604592	0.00056775	0.32165	1.12732
N8-Acetylspermidine	HMDB0002189	3.6058e-05	3.41077e-06	4.1741e-05	2.56993e-06	0.231323	1.15761
NAD+	HMDB0000902	0.0185627	0.0021442	0.0175077	0.000712666	0.677672	0.94317
NADH	HMDB0001487	0.000994175	0.000352701	0.000565167	0.000119671	0.316635	0.568478
NADP+	HMDB0000217	0.00086789	7.82763e-05	0.000775653	2.99637e-05	0.335565	0.893723
NADPH_divalent		0.000152675	4.86595e-05	8.51194e-05	3.84721e-05	0.30784	0.557519
Nalidixic acid		1.97756e-05	2.08599e-06	1.59872e-05	#DIV/0!	#DIV/0!	0.808427
Nicotinamide	HMDB0001406	0.0505601	0.00396591	0.0616303	0.00290905	0.0584851	1.21895
Nicotine		2.90244e-06	2.67794e-07	2.24786e-06	#DIV/0!	#DIV/0!	0.774473
NMN	HMDB0000229	0.000318253	4.56687e-05	0.000352187	3.66871e-05	0.587829	1.10663
Noradrenaline 6-Hydroxydopamine	HMDB0000216 HMDB0001537	1.18767e-05	1.25677e-06	1.12023e-05	2.44908e-06	0.83547	0.943214
Normetanephrine_-H2O		5.69776e-05	5.43057e-06	8.40759e-05	1.88711e-06	0.0105215	1.47559
N’-Formylkynurenine	HMDB0001200	8.78941e-05	2.93957e-05	6.99169e-05	1.00255e-05	0.607008	0.795467
Nω-Methylarginine		0.000214811	1.18131e-05	0.000218276	6.74695e-06	0.815334	1.01613
O-Acetylcarnitine	HMDB0000201	0.14967	0.0116448	0.152071	0.00987025	0.881477	1.01604
o-Coumaric acid	HMDB0002641	#DIV/0!	#DIV/0!	#DIV/0!	#DIV/0!	#DIV/0!	#DIV/0!
O-Succinylhomoserine		0.00190158	0.000154146	0.00166406	0.000199243	0.362777	0.875093
o-Toluic acid p-Toluic acid m-Toluic acid		0.00511923	0.000270022	0.00394768	0.000915792	0.2153	0.771147
Octanoic acid	HMDB0000482	0.00040836	2.60246e-05	0.000380408	4.12736e-05	0.567268	0.931551
Octanoylcarnitine	HMDB0000791	0.000561328	5.68498e-05	0.000590232	7.18707e-05	0.756281	1.05149
Ophthalmic acid	HMDB0005765	0.00570966	0.00177717	0.00631972	0.00117838	0.790972	1.10685
Ornithine	HMDB0000214,HMDB0003374	0.00994396	0.00119191	0.0125905	0.00126184	0.162961	1.26615
Orotic acid	HMDB0000226	0.000320542	2.4257e-05	0.000283335	3.16168e-05	0.366888	0.883925
Orotidine	HMDB0000788	0.000180452	1.07653e-05	0.000166734	9.53524e-06	0.374685	0.923978
Oxypurinol	HMDB0000786	0.000147297	2.92227e-05	0.000120229	1.47045e-05	0.458231	0.816236
p-Hydroxyphenylacetic acid Mandelic acid-1 o-Hydroxyphenylacetic acid-1 p-Anisic acid-1 3-Hydroxyphenylacetic acid	HMDB0000020 HMDB0000703 HMDB0000669 HMDB0001101 HMDB0000440	3.18115e-05	6.43438e-06	3.14172e-05	7.24687e-06	0.969254	0.987606
Palmitoylcarnitine	HMDB0000222	0.000615613	0.000234693	0.000648638	#DIV/0!	#DIV/0!	1.05365
Pantothenic acid	HMDB0000210	0.0605006	0.00347598	0.0587937	0.00514943	0.783564	0.971787
Pelargonic acid	HMDB0000847	0.00159051	8.57418e-05	0.00162426	0.000182837	0.863159	1.02122
Phe	HMDB0000159	0.124681	0.00845225	0.153715	0.00990131	0.0513912	1.23286
Phenaceturic acid	HMDB0000821	0.000605763	7.33295e-05	0.000710564	9.1799e-05	0.389532	1.17301
Phenol	HMDB0000228	9.45673e-05	1.16099e-05	0.000106726	1.44715e-05	0.530636	1.12857
Phosphocreatine	HMDB0001511	0.0005912	8.96137e-05	0.000578188	6.40515e-05	0.912178	0.977991
Phosphorylcholine	HMDB0001565	0.448124	0.0244884	0.511783	0.0307724	0.135178	1.14206
Phthalic acid	HMDB0002107	#DIV/0!	#DIV/0!	4.34602e-05	2.40557e-05	#DIV/0!	#DIV/0!
Phytic acid_divalent		0.00149564	0.000332356	0.00216631	0.000450985	0.252389	1.44842
Pimelic acid	HMDB0000857	3.50051e-05	#DIV/0!	2.85798e-05	1.31257e-05	#DIV/0!	0.816446
Pipecolic acid	HMDB0000070,HMDB0000716,HMDB0005960	0.00147093	0.00017189	0.00146654	0.000199559	0.986969	0.997011
Piperidine		0.000383178	9.67465e-05	0.000247457	5.43102e-05	0.278406	0.645801
Porphobilinogen	HMDB0000245	0.000224362	8.44097e-06	0.000224274	2.09355e-05	0.996764	0.999608
Pro	HMDB0000162,HMDB0003411	0.201008	0.0192426	0.215396	0.013903	0.574505	1.07158
Prostaglandin E2	HMDB0001220	2.42751e-05	1.51489e-06	4.43869e-05	#DIV/0!	#DIV/0!	1.8285
PRPP	HMDB0000280	0.000112462	4.67374e-05	0.000399907	0.000317195	0.534642	3.55594
Purine	HMDB0001366	2.28722e-05	6.4897e-06	2.13964e-05	3.7735e-06	0.856699	0.935473
Putrescine	HMDB0001414	0.00212604	0.000179835	0.00226219	0.000129733	0.56968	1.06404
Pyridoxal	HMDB0001545	2.44165e-05	5.02962e-06	2.72764e-05	3.18759e-06	0.631712	1.11713
Pyridoxamine	HMDB0001431	3.92139e-05	9.64876e-06	4.24831e-05	4.41603e-06	0.780552	1.08337
Pyridoxamine 5'-phosphate	HMDB0001555	0.0004216	3.23036e-05	0.000475504	1.86569e-05	0.20534	1.12786
Pyridoxine	HMDB0000239	2.57457e-05	#DIV/0!	2.09845e-05	#DIV/0!	#DIV/0!	0.815069
Quinic acid	HMDB0003072	2.28448e-05	1.04742e-05	1.05019e-05	#DIV/0!	#DIV/0!	0.459705
Quinolinic acid	HMDB0000232	0.00113353	0.000179391	0.000936819	9.78134e-05	0.388493	0.826464
Retinoic acid	HMDB0001852	6.23662e-05	4.57306e-06	0.000136059	7.02947e-05	0.276784	2.18161
Riboflavin	HMDB0000244	0.00016686	1.43074e-05	0.000180708	1.89368e-05	0.566729	1.083
Ribose 5-phosphate	HMDB0001548	0.000142739	1.68655e-05	0.000174622	1.61263e-05	0.210651	1.22337
Ribulose 1,5-diphosphate		5.05726e-05	3.39475e-05	0.00011241	7.36421e-05	0.525378	2.22275
Ribulose 5-phosphate	HMDB0000618	0.00149759	0.000106578	0.00203426	0.000172575	0.0225648	1.35835
S-Adenosylhomocysteine	HMDB0000939	0.000698356	4.5443e-05	0.000725177	4.94697e-05	0.699179	1.03841
S-Adenosylmethionine	HMDB0001185	0.00759449	0.000790864	0.00833133	0.00045538	0.465186	1.09702
S-Carboxymethylcysteine		0.000288393	2.60579e-05	0.000287118	3.53425e-05	0.976977	0.995578
S-Lactoylglutathione	HMDB0001066	0.000150822	2.92582e-05	0.000178026	3.16645e-05	0.544219	1.18037
S-Methylcysteine	HMDB0002108	0.00123641	0.000125188	0.00113357	0.000120068	0.572898	0.916822
S-Methylglutathione		0.00155989	0.000155504	0.00154246	0.000186175	0.943796	0.988828
S-Methylmethionine		0.000298389	3.04944e-05	0.000301036	3.2961e-05	0.954339	1.00887
Saccharopine	HMDB0000279	7.02117e-05	1.15521e-05	8.68477e-05	2.82991e-05	0.574529	1.23694
Sarcosine	HMDB0000271	0.00322017	0.000183114	0.00303519	0.000345551	0.630787	0.942554
SDMA	HMDB0003334	0.00296552	0.000154888	0.00294681	0.000177995	0.938248	0.993692
Sebacic acid	HMDB0000792	4.22813e-05	9.19433e-06	4.412e-05	1.03025e-05	0.896762	1.04349
Sedoheptulose 7-phosphate	HMDB0001068	0.00161704	0.000251825	0.00180471	0.000190068	0.580097	1.11606
Ser	HMDB0000187,HMDB0003406	0.0511822	0.005011	0.0714222	0.00672552	0.0359995	1.39545
Ser-Glu		0.00192364	0.000123959	0.00219292	7.871e-05	0.115042	1.13999
Serotonin	HMDB0000259	0.000255744	4.16742e-05	0.000273541	3.72385e-05	0.762102	1.06959
Sorbitol 6-phosphate	HMDB0005831	#DIV/0!	#DIV/0!	#DIV/0!	#DIV/0!	#DIV/0!	#DIV/0!
Spermidine	HMDB0001257	0.000635452	8.55294e-05	0.000950226	0.0002498	0.230087	1.49535
Spermine	HMDB0001256	0.000336712	8.43087e-05	0.000596788	0.000192244	0.219319	1.7724
Stachydrine	HMDB0004827	0.000118754	9.68165e-06	9.34348e-05	2.08916e-05	0.272955	0.786794
Suberic acid	HMDB0000893	3.43167e-05	1.73439e-05	7.2656e-05	5.06338e-05	0.60536	2.11722
Succinic acid	HMDB0000254	0.0299244	0.00282347	0.0292204	0.0040611	0.886962	0.976472
Sulfotyrosine		0.00085376	3.63413e-05	0.000906168	8.03258e-05	0.542962	1.06139
Tartaric acid	HMDB0000956	2.78789e-05	9.18853e-06	#DIV/0!	#DIV/0!	#DIV/0!	#DIV/0!
Taurine	HMDB0000251	0.0848194	0.00383563	0.0964126	0.00721338	0.169903	1.13668
Taurocholic acid	HMDB0000036	1.61364e-05	#DIV/0!	2.56374e-05	#DIV/0!	#DIV/0!	1.58879
Taurocyamine	HMDB0003584	1.30957e-05	4.17375e-06	#DIV/0!	#DIV/0!	#DIV/0!	#DIV/0!
Terephthalic acid	HMDB0002428	0.000155606	9.98319e-06	0.000110858	1.71708e-05	0.0543172	0.712427
Tetrahydrouridine		7.62707e-06	1.82362e-06	9.10259e-06	1.01111e-06	0.51823	1.19346
Thiamine	HMDB0000235	0.000496008	7.6114e-05	0.000567305	5.37412e-05	0.481604	1.14374
Thiamine diphosphate	HMDB0001372	0.000209284	9.06172e-06	0.000209179	1.42134e-05	0.995016	0.9995
Thiamine phosphate	HMDB0002666	6.27095e-05	5.32567e-06	6.89948e-05	9.65723e-06	0.564904	1.10023
Thiaproline		0.00275008	0.000229549	0.0025288	0.000147335	0.459734	0.919539
Thr	HMDB0000167	0.0857608	0.00624938	0.094161	0.00964605	0.469122	1.09795
Thr-Asp		0.000325922	4.1642e-05	0.000337951	2.96498e-05	0.826328	1.03691
threo-β-Methylaspartic acid		0.000553785	9.90353e-05	0.000761677	0.000117651	0.2324	1.3754
Threonic acid	HMDB0000943	0.0107563	0.000423795	0.0118726	0.00063993	0.167641	1.10378
Thymidine	HMDB0000273	0.019955	0.00182191	0.0179874	0.00258193	0.538902	0.901399
Thymine	HMDB0000262	0.012558	0.00111178	0.0111579	0.0015602	0.472998	0.888516
Tiglic acid	HMDB0001470	#DIV/0!	#DIV/0!	#DIV/0!	#DIV/0!	#DIV/0!	#DIV/0!
trans-Glutaconic acid	HMDB0000620	0.00287319	0.000164823	0.00340795	0.000455139	0.264548	1.18612
Tridecanoic acid	HMDB0000910	0.000167756	1.24791e-05	0.000151804	2.57512e-05	0.569621	0.904911
Triethanolamine		0.000130507	2.95826e-05	0.000932869	0.00079626	0.293672	7.14806
Trimethylamine N-oxide	HMDB0000925	0.000104089	2.18135e-05	8.36082e-05	1.50774e-05	0.51077	0.80324
Trp	HMDB0000929	0.0162075	0.00114309	0.017263	0.00139968	0.569295	1.06512
Tyr	HMDB0000158	0.054382	0.00426837	0.0636043	0.00473395	0.181363	1.16958
Tyr-Arg_divalent		0.00015022	8.14345e-06	0.000186299	2.33982e-05	0.150531	1.24018
Tyr-Glu		0.000794565	5.26966e-05	0.00099523	8.2322e-05	0.0625128	1.25255
Tyramine	HMDB0000306	6.83957e-05	1.19292e-05	6.31279e-05	6.67166e-06	0.724737	0.92298
Tyrosine methyl ester		2.0284e-05	4.17942e-06	1.81424e-05	5.73261e-06	0.76457	0.894419
UDP	HMDB0000295	0.00556004	0.00111065	0.00619805	0.00162237	0.746144	1.11475
UDP-glucose UDP-galactose	HMDB0000286 HMDB0000302	0.0184454	0.00148332	0.0119017	0.00044948	0.003768	0.645238
UDP-glucuronic acid	HMDB0000935	0.00290056	0.000135111	0.00281162	0.000149542	0.669091	0.969338
UDP-N-acetylglucosamine UDP-N-acetylgalactosamine	HMDB0000290 HMDB0000304	0.0330091	0.00138305	0.0301294	0.00117811	0.156468	0.912761
UMP	HMDB0000288	0.0184122	0.00223863	0.0151948	0.00230941	0.346061	0.825258
Undecanoic acid	HMDB0000947	0.000237725	1.3572e-05	0.000211861	2.78841e-05	0.400392	0.891202
Uracil	HMDB0000300	0.0165624	0.00175789	0.0164653	0.00101777	0.964947	0.994135
Urea	HMDB0000294	0.0813014	0.0127843	0.0792486	0.0122147	0.91134	0.97475
Uric acid	HMDB0000289	0.0110844	0.000604402	0.0109211	0.000990013	0.886855	0.985265
Uridine	HMDB0000296	0.036915	0.00380652	0.0348458	0.00305192	0.690419	0.943948
Urocanic acid	HMDB0000301	8.77411e-05	2.05171e-05	9.08247e-05	2.29662e-05	0.924241	1.03514
UTP	HMDB0000285	0.0018568	0.000815098	0.00260608	0.0012566	0.617472	1.40353
Val	HMDB0000883	0.152857	0.0137256	0.157097	0.0169709	0.848475	1.02774
Val-Pro-Pro		3.64056e-06	7.49312e-07	4.46469e-06	#DIV/0!	#DIV/0!	1.22637
Vanillic acid	HMDB0000484	#DIV/0!	#DIV/0!	#DIV/0!	#DIV/0!	#DIV/0!	#DIV/0!
XA0003		4.90897e-05	1.61151e-05	4.06933e-05	3.68335e-06	0.785309	0.828957
XA0004		0.00042626	0.000229925	0.000252525	2.56463e-05	0.513212	0.59242
XA0012		0.000344389	2.40511e-05	0.000384398	4.61767e-05	0.439248	1.11618
XA0017		0.000287483	2.61524e-05	0.000328488	2.23164e-05	0.27448	1.14264
XA0019		0.00406708	0.00044474	0.00331768	0.00039283	0.247665	0.815738
XA0035		4.2224e-05	5.69738e-06	3.76491e-05	3.47898e-06	0.531919	0.891651
XA0036 Ascorbate 2-sulfate		6.45377e-05	1.49078e-05	8.15144e-05	3.13994e-05	0.614611	1.26305
XA0055		0.000382771	0.000131087	0.000302297	7.25557e-05	0.625007	0.789759
XA0065		0.0102191	0.00063369	0.00992315	0.000591282	0.744509	0.971035
XA0080		0.000966518	0.00013186	0.00100353	0.000157636	0.859861	1.03829
Xanthine	HMDB0000292	0.0374552	0.00485889	0.0407391	0.00198739	0.576241	1.08768
Xanthosine	HMDB0000299	0.000984947	0.000162503	0.00118184	0.000106354	0.358999	1.1999
XC0001		7.23478e-05	6.31843e-06	6.64103e-05	5.79624e-06	0.565853	0.917931
XC0016		0.0156266	0.00263023	0.012275	0.00200888	0.353613	0.785518
XC0017		6.59537e-06	1.88054e-06	5.42742e-06	1.45659e-06	0.683029	0.822913
XC0029		4.88832e-05	9.94343e-06	6.4306e-05	1.0714e-05	0.319636	1.3155
XC0040		1.50716e-05	7.91002e-06	7.35357e-06	1.77459e-06	0.407873	0.487909
XC0061 Propionylcarnitine	HMDB0000824	0.0133961	0.00205429	0.0100799	0.00153655	0.244166	0.75245
XC0065		0.000190265	2.87685e-05	0.000159358	1.45437e-05	0.392456	0.837562
XC0071		1.05222e-05	6.16511e-07	1.43408e-05	1.37022e-06	0.0242344	1.36291
XC0089		0.00207597	0.000139572	0.00240861	0.000123383	0.114404	1.16023
XC0120		0.000108349	2.54792e-05	8.29343e-05	6.07305e-06	0.398858	0.765435
XC0126		0.000159724	1.34278e-05	0.000178579	9.62321e-06	0.301451	1.11804
XC0132		0.00217	0.000158534	0.00251058	0.000167062	0.174837	1.15695
XC0137		7.47035e-05	9.59253e-06	9.75368e-05	2.52299e-05	0.387102	1.30565
XC0147		5.14303e-05	2.0873e-05	2.81909e-05	3.68699e-06	0.344922	0.548139
XC0153		8.29901e-06	1.52724e-06	5.02808e-06	1.16904e-06	0.139909	0.605865
XMP	HMDB0001554	0.0015092	0.000147716	0.00143868	0.000105056	0.7175	0.953278
β-Ala	HMDB0000056	0.0110353	0.000572999	0.0124546	0.00107074	0.250523	1.12862
β-Ala-Lys		1.1186e-05	5.32936e-07	1.22384e-05	5.70359e-07	0.211532	1.09408
β-Cyanoalanine		1.34976e-05	2.70476e-06	2.11227e-05	#DIV/0!	#DIV/0!	1.56492
β-Hydroxyisovaleric acid	HMDB0000754	0.000338686	9.55166e-05	0.000277545	3.98261e-05	0.59695	0.819477
β-Leucine	HMDB0003640	4.98315e-05	5.36399e-06	#DIV/0!	#DIV/0!	#DIV/0!	#DIV/0!
γ-Butyrobetaine	HMDB0001161	0.0171273	0.0012203	0.0169111	0.00101625	0.897499	0.987378
γ-Glu-Ala	HMDB0006248	0.000518597	6.66116e-05	0.000664209	0.000255823	0.562824	1.28078
γ-Glu-Arg_divalent		0.000235775	2.5886e-05	0.000252569	3.15232e-05	0.687067	1.07123
γ-Glu-Asn	HMDB0029144	5.07534e-05	3.82355e-06	6.41857e-05	1.49079e-05	0.365823	1.26466
γ-Glu-Asp	HMDB0030419	0.000869615	8.05382e-05	0.000955887	7.996e-05	0.470866	1.09921
γ-Glu-Citrulline		0.000101347	1.19123e-05	0.00012365	3.8949e-05	0.567109	1.22006
γ-Glu-Cys	HMDB0001049	0.000331963	0.000143714	0.000326305	6.70512e-05	0.974181	0.982957
γ-Glu-Gln	HMDB0011738	0.00210809	0.000187832	0.00264013	0.000803817	0.498673	1.25238
γ-Glu-Glu	HMDB0011737	0.00165503	0.000173762	0.00174253	0.000512226	0.865133	1.05287
γ-Glu-Gly	HMDB0011667	0.000621061	5.56823e-05	0.000920279	0.000321587	0.33963	1.48178
γ-Glu-His	HMDB0029151	5.96882e-05	4.46745e-06	6.83557e-05	7.08148e-06	0.311205	1.14521
γ-Glu-Ile γ-Glu-Leu	HMDB0011170 HMDB0011171	0.000378811	4.74171e-05	0.000374986	7.17578e-05	0.964392	0.989903
γ-Glu-Lys_divalent		0.000222482	2.36004e-05	0.000229745	3.1226e-05	0.854227	1.03264
γ-Glu-Met	HMDB0034367	5.46643e-05	4.65048e-06	6.00806e-05	1.59988e-05	0.731983	1.09908
γ-Glu-Ornitine	HMDB0002248	0.00021454	2.043e-05	0.000244031	1.27123e-05	0.27432	1.13746
γ-Glu-Phe	HMDB0000594	0.000135298	9.37637e-06	0.000182307	3.52436e-05	0.193596	1.34745
γ-Glu-Ser	HMDB0029158	0.000201986	1.50427e-05	0.000318052	9.25694e-05	0.206216	1.57463
γ-Glu-Taurine	HMDB0004195	2.43081e-05	1.91879e-06	1.73295e-05	2.79497e-06	0.116106	0.712909
γ-Glu-Thr	HMDB0029159	7.42051e-05	6.87677e-06	9.01444e-05	2.48532e-05	0.517914	1.2148
γ-Glu-Trp	HMDB0029160	3.57423e-05	2.33218e-06	3.64234e-05	6.92108e-06	0.921938	1.01906
γ-Glu-Tyr	HMDB0011741	5.8206e-05	4.95667e-06	7.04441e-05	1.41786e-05	0.402246	1.21026
γ-Glu-Val	HMDB0011172	0.000214684	2.06575e-05	0.000241637	4.27589e-05	0.562675	1.12555
γ-Glu-Val-Gly		9.72816e-05	8.06486e-06	0.00010362	1.23929e-05	0.668169	1.06515
γ-Glutamyl-S-Allylcysteine	HMDB0031874	1.85072e-05	5.23837e-06	1.40189e-05	2.03417e-06	0.478872	0.757486

## Sheet: S6
Table S5. Primer pairs used for quantitative PCR analysis
Gene	GeneBank accession #	Primer sequences
IFI16	CK952947	For: GGAGTGATGGAAGTCGTGGT
		Rev: CCCACTTTCTCCCAATTCAA
CD4	NM_001103225.1	For: GGGCAGAACGGATGTCTCAA
		Rev: ATAGGTCTTCTGGAGCCGGT
CD8a	NM_174015.1	For: TACATCTGGGCTCCCTTGGT
		Rev: CCACAGGCCTGGGACATTTG
CD8b	NM_001105344.2	For: AGCTGAGTGTGTTGATGTTCT
		Rev: TTCTGAGTCACCTGGGTTGG
CD205	NM_001001158.1	For: GAGTTGTCTGCAAAGTTCCCTTG
		Rev: AACTGAAGAGAAGCCCAACCAG
FOXN1	NM_001192452.1	For: TCTCACCGACTTTGACTTCCAG
		Rev: CGATGAGGTCACCAGTACCAAG
RPS18	NM_001033614.1	For: CTTAAACAGACAGAAGGACGTGAA
		Rev: CCACACATTATTTCTTCTTGGACA

## Sheet: Figure s1
Figure S1. Expression of six target immune-related genes. (A) Results of RNA sequencing analysis. (B) Comparative expression levels, quantified using qPCR analysis. The y-axis depicts gene expression level and the y-axis shows the list of target genes. Blue bars: HN group (n=6), red bars: LN group (n=5).

## Sheet: Figure S2
Figure S2. Diagram illustrating the KEGG pathway terms related to primary immunodeficiency associated with the six target genes. Gene names in red were upregulated.
